# Supplementary material for: Understanding the factors governing the ammonia oxidation reaction by a mononuclear ruthenium complex
Source: Chem Sci. 2025 Mar 19;16(17):7573–8. doi: 10.1039/d4sc02360a (PMC11955915; doi:10.1039/d4sc02360a)
Supplement: SC-016-D4SC02360A-s002 [file SC-016-D4SC02360A-s002.cif]

# Supplementary Information (SI) for Chemical Science.
# This journal is © The Royal Society of Chemistry 2025

####################################################################### 
# 
# This file contains crystal structure data downloaded from the 
# Cambridge Structural Database (CSD) hosted by the Cambridge 
# Crystallographic Data Centre (CCDC).
# 
# Full information about CCDC data access policies and citation 
# guidelines are available at http://www.ccdc.cam.ac.uk/access/V1 
# 
# Audit and citation data items may have been added by the CCDC. 
# Please retain this information to preserve the provenance of 
# this file and to allow appropriate attribution of the data. 
# 
#######################################################################

data_exp_526
_database_code_depnum_ccdc_archive 'CCDC 2329730'
loop_
_audit_author_name
_audit_author_address
'Guo Chen'
;Central South University
China
;
_audit_update_record             
;
2024-01-30 deposited with the CCDC.	2025-03-04 downloaded from the CCDC.
;
_audit_creation_date             2021-05-29
_audit_creation_method           
;
Olex2 1.3
(compiled 2020.02.04 svn.rd84adfe8 for OlexSys, GUI svn.r6032)
;
_shelx_SHELXL_version_number     2018/3
_chemical_name_common            ?
_chemical_name_systematic        ?
_chemical_formula_moiety         'C27 H22 Cl N5 O Ru'
_chemical_formula_sum            'C27 H22 Cl N5 O Ru'
_chemical_formula_weight         569.01
_chemical_absolute_configuration ?
_chemical_melting_point          ?
_chemical_oxdiff_formula         CHONIrCl
loop_
_atom_type_symbol
_atom_type_description
_atom_type_scat_dispersion_real
_atom_type_scat_dispersion_imag
_atom_type_scat_source
C C 0.0033 0.0016 'International Tables Vol C Tables 4.2.6.8 and 6.1.1.4'
H H 0.0000 0.0000 'International Tables Vol C Tables 4.2.6.8 and 6.1.1.4'
Cl Cl 0.1484 0.1585 'International Tables Vol C Tables 4.2.6.8 and 6.1.1.4'
N N 0.0061 0.0033 'International Tables Vol C Tables 4.2.6.8 and 6.1.1.4'
O O 0.0106 0.0060 'International Tables Vol C Tables 4.2.6.8 and 6.1.1.4'
Ru Ru -1.2594 0.8363 'International Tables Vol C Tables 4.2.6.8 and 6.1.1.4'

_shelx_space_group_comment       
;
The symmetry employed for this shelxl refinement is uniquely defined
by the following loop, which should always be used as a source of
symmetry information in preference to the above space-group names.
They are only intended as comments.
;
_space_group_crystal_system      orthorhombic
_space_group_IT_number           19
_space_group_name_H-M_alt        'P 21 21 21'
_space_group_name_Hall           'P 2ac 2ab'
loop_
_space_group_symop_operation_xyz
'x, y, z'
'-x+1/2, -y, z+1/2'
'-x, y+1/2, -z+1/2'
'x+1/2, -y+1/2, -z'

_cell_length_a                   9.4383(4)
_cell_length_b                   15.9847(7)
_cell_length_c                   18.7749(8)
_cell_angle_alpha                90
_cell_angle_beta                 90
_cell_angle_gamma                90
_cell_volume                     2832.5(2)
_cell_formula_units_Z            4
_cell_measurement_reflns_used    18840
_cell_measurement_temperature    293(2)
_cell_measurement_theta_max      32.7070
_cell_measurement_theta_min      2.3040
_shelx_estimated_absorpt_T_max   0.936
_shelx_estimated_absorpt_T_min   0.688
_exptl_absorpt_coefficient_mu    0.674
_exptl_absorpt_correction_T_max  0.936
_exptl_absorpt_correction_T_min  0.689
_exptl_absorpt_correction_type   multi-scan
_exptl_absorpt_process_details   ?
_exptl_absorpt_special_details   ?
_exptl_crystal_colour            'clear reddish red'
_exptl_crystal_colour_lustre     clear
_exptl_crystal_colour_modifier   reddish
_exptl_crystal_colour_primary    red
_exptl_crystal_density_diffrn    1.334
_exptl_crystal_density_meas      ?
_exptl_crystal_density_method    ?
_exptl_crystal_description       prism
_exptl_crystal_F_000             1152
_exptl_crystal_size_max          0.6
_exptl_crystal_size_mid          0.2
_exptl_crystal_size_min          0.1
_exptl_transmission_factor_max   ?
_exptl_transmission_factor_min   ?
_diffrn_reflns_av_R_equivalents  0.0536
_diffrn_reflns_av_unetI/netI     0.0706
_diffrn_reflns_Laue_measured_fraction_full 0.997
_diffrn_reflns_Laue_measured_fraction_max 0.886
_diffrn_reflns_limit_h_max       12
_diffrn_reflns_limit_h_min       -14
_diffrn_reflns_limit_k_max       19
_diffrn_reflns_limit_k_min       -24
_diffrn_reflns_limit_l_max       29
_diffrn_reflns_limit_l_min       -26
_diffrn_reflns_number            23862
_diffrn_reflns_point_group_measured_fraction_full 0.991
_diffrn_reflns_point_group_measured_fraction_max 0.847
_diffrn_reflns_theta_full        25.242
_diffrn_reflns_theta_max         33.709
_diffrn_reflns_theta_min         2.169
_diffrn_ambient_temperature      293(2)
_diffrn_detector                 'Hybrid Pixel Array Detector'
_diffrn_detector_area_resol_mean ?
_diffrn_detector_type            HyPix
_diffrn_measured_fraction_theta_full 0.997
_diffrn_measured_fraction_theta_max 0.886
_diffrn_measurement_details      
;
List of Runs (angles in degrees, time in seconds):

  # Type    Start    End  Width  t~exp~   \w     \q     \k     \f   Frames
#--------------------------------------------------------------------------
  1  \w    -29.00  47.00   0.50    3.99    --  -14.57  26.00 -75.00  152
  2  \w      2.00  48.00   0.50    3.99    --  -14.57  37.00-180.00   92
  3  \w     40.00  71.00   0.50    3.99    --   13.79 178.00 -90.00   62
  4  \w    -16.00  20.00   0.50    3.99    --  -14.57 -99.00  60.00   72
  5  \w     34.00  62.00   0.50    3.99    --   13.79-155.00 113.00   56
  6  \w    -22.00  12.00   0.50    3.99    --  -14.57 -99.00 120.00   68
;
_diffrn_measurement_device       'four-circle diffractometer'
_diffrn_measurement_device_type  'XtaLAB Synergy, Dualflex, HyPix'
_diffrn_measurement_method       '\w scans'
_diffrn_orient_matrix_type       
'CrysAlisPro convention (1999,Acta A55,543-557)'
_diffrn_orient_matrix_UB_11      0.0229982000
_diffrn_orient_matrix_UB_12      0.0293364000
_diffrn_orient_matrix_UB_13      -0.0259175000
_diffrn_orient_matrix_UB_21      0.0098539000
_diffrn_orient_matrix_UB_22      0.0303367000
_diffrn_orient_matrix_UB_23      0.0270864000
_diffrn_orient_matrix_UB_31      0.0708848000
_diffrn_orient_matrix_UB_32      -0.0137231000
_diffrn_orient_matrix_UB_33      0.0045909000
_diffrn_radiation_monochromator  mirror
_diffrn_radiation_probe          x-ray
_diffrn_radiation_type           MoK\a
_diffrn_radiation_wavelength     0.71073
_diffrn_source                   ?
_diffrn_source_type              'PhotonJet (Mo) X-ray Source'
_diffrn_special_details          ?
_reflns_Friedel_coverage         0.733
_reflns_Friedel_fraction_full    0.983
_reflns_Friedel_fraction_max     0.799
_reflns_number_gt                6009
_reflns_number_total             9572
_reflns_odcompleteness_completeness 99.75
_reflns_odcompleteness_iscentric 1
_reflns_odcompleteness_theta     30.44
_reflns_special_details          
;
 Reflections were merged by SHELXL according to the crystal
 class for the calculation of statistics and refinement.
 
 Structure factors included contributions from the .fab file.
 
 _reflns_Friedel_fraction is defined as the number of unique
 Friedel pairs measured divided by the number that would be
 possible theoretically, ignoring centric projections and
 systematic absences. Completness statistics refer to single and
 composite reflections containing twin component 1 only.
;
_reflns_threshold_expression     'I > 2\s(I)'
_computing_cell_refinement       ?
_computing_data_collection       ?
_computing_data_reduction        ?
_computing_molecular_graphics    'Olex2 1.3 (Dolomanov et al., 2009)'
_computing_publication_material  'Olex2 1.3 (Dolomanov et al., 2009)'
_computing_structure_refinement  'SHELXL 2018/3 (Sheldrick, 2015)'
_computing_structure_solution    'SHELXT  (Sheldrick, 2015)'
_refine_diff_density_max         0.954
_refine_diff_density_min         -1.266
_refine_diff_density_rms         0.094
_refine_ls_abs_structure_details 
;
 Refined as an inversion twin.
;
_refine_ls_abs_structure_Flack   0.49(5)
_refine_ls_extinction_coef       .
_refine_ls_extinction_method     none
_refine_ls_goodness_of_fit_ref   0.922
_refine_ls_hydrogen_treatment    constr
_refine_ls_matrix_type           full
_refine_ls_number_parameters     318
_refine_ls_number_reflns         9572
_refine_ls_number_restraints     63
_refine_ls_R_factor_all          0.0886
_refine_ls_R_factor_gt           0.0541
_refine_ls_restrained_S_all      0.922
_refine_ls_shift/su_max          0.001
_refine_ls_shift/su_mean         0.000
_refine_ls_structure_factor_coef Fsqd
_refine_ls_weighting_details     
'w=1/[\s^2^(Fo^2^)+(0.0878P)^2^] where P=(Fo^2^+2Fc^2^)/3'
_refine_ls_weighting_scheme      calc
_refine_ls_wR_factor_gt          0.1343
_refine_ls_wR_factor_ref         0.1502
_refine_special_details          
;
 Refined as a 2-component inversion twin.
;
_olex2_refinement_description    
;
1. Twinned data refinement
 Scales: 0.51(5)
 0.49(5)
2. Fixed Uiso
 At 1.2 times of:
  All C(H) groups
 At 1.5 times of:
  All C(H,H,H) groups
3. Rigid body (RIGU) restrains
 C11, C10, O1, C9, C7, C8, C6, C12, N2
 with sigma for 1-2 distances of 0.001 and sigma for 1-3 distances of 0.002
4.a Riding coordinates:
 C8(H8A,H8B,H8C)
4.b Aromatic/amide H refined with riding coordinates:
 C27(H27), C18(H18), C26(H26), C21(H21), C24(H24), C19(H19), C25(H25), C2(H2),
 C20(H20), C1(H1), C17(H17), C15(H15), C3(H3), C16(H16), C14(H14), C4(H4)
4.c Idealised Me refined as rotating group:
 C11(H11A,H11B,H11C)
;
_atom_sites_solution_hydrogens   mixed
_atom_sites_solution_primary     dual
_atom_sites_solution_secondary   ?
loop_
_atom_site_label
_atom_site_type_symbol
_atom_site_fract_x
_atom_site_fract_y
_atom_site_fract_z
_atom_site_U_iso_or_equiv
_atom_site_adp_type
_atom_site_occupancy
_atom_site_site_symmetry_order
_atom_site_calc_flag
_atom_site_refinement_flags_posn
_atom_site_refinement_flags_adp
_atom_site_refinement_flags_occupancy
_atom_site_disorder_assembly
_atom_site_disorder_group
Ru1 Ru 0.74701(4) 0.66292(2) 0.78591(2) 0.04003(12) Uani 1 1 d . . . . .
Cl1 Cl 0.96763(14) 0.67910(12) 0.85117(8) 0.0611(4) Uani 1 1 d . . . . .
N4 N 0.5505(5) 0.6540(3) 0.7423(2) 0.0483(10) Uani 1 1 d . . . . .
N5 N 0.6198(4) 0.6689(3) 0.8752(2) 0.0444(10) Uani 1 1 d . . . . .
N1 N 0.7876(5) 0.5341(3) 0.7738(3) 0.0506(11) Uani 1 1 d . . . . .
N3 N 0.7577(6) 0.7883(3) 0.7528(2) 0.0486(9) Uani 1 1 d . . . . .
N2 N 0.8471(4) 0.6572(3) 0.6978(2) 0.0426(9) Uani 1 1 d . . . . .
C6 C 0.8932(6) 0.5852(4) 0.6679(3) 0.0490(12) Uani 1 1 d . . . . .
C27 C 0.6628(7) 0.6777(4) 0.9436(3) 0.0568(14) Uani 1 1 d . . . . .
H27 H 0.759350 0.679886 0.953438 0.068 Uiso 1 1 calc R U . . .
C18 C 0.5281(7) 0.6459(4) 0.6731(3) 0.0583(15) Uani 1 1 d . . . . .
H18 H 0.604109 0.640600 0.641885 0.070 Uiso 1 1 calc R U . . .
C26 C 0.5653(9) 0.6838(4) 1.0005(4) 0.0680(18) Uani 1 1 d . . . . .
H26 H 0.598333 0.690477 1.046848 0.082 Uiso 1 1 calc R U . . .
C21 C 0.3006(6) 0.6604(4) 0.7622(4) 0.0631(17) Uani 1 1 d . . . . .
H21 H 0.225767 0.664619 0.794221 0.076 Uiso 1 1 calc R U . . .
C22 C 0.4410(5) 0.6610(3) 0.7870(3) 0.0480(12) Uani 1 1 d . . . . .
C5 C 0.8605(6) 0.5133(4) 0.7138(4) 0.0558(14) Uani 1 1 d . . . . .
C24 C 0.3803(6) 0.6719(5) 0.9194(4) 0.0631(17) Uani 1 1 d . . . . .
H24 H 0.283473 0.669880 0.910416 0.076 Uiso 1 1 calc R U . . .
C7 C 0.9543(7) 0.6032(4) 0.6021(3) 0.0588(13) Uani 1 1 d . . . . .
C19 C 0.3889(7) 0.6455(5) 0.6473(4) 0.0696(18) Uani 1 1 d . . . . .
H19 H 0.374048 0.639417 0.598572 0.084 Uiso 1 1 calc R U . . .
C25 C 0.4287(9) 0.6800(5) 0.9884(4) 0.077(2) Uani 1 1 d . . . . .
H25 H 0.364864 0.682681 1.026092 0.092 Uiso 1 1 calc R U . . .
C23 C 0.4780(6) 0.6668(4) 0.8623(3) 0.0522(12) Uani 1 1 d . . . . .
C2 C 0.7788(11) 0.3899(5) 0.8065(6) 0.095(3) Uani 1 1 d . . . . .
H2 H 0.747115 0.348837 0.837785 0.115 Uiso 1 1 calc R U . . .
C9 C 0.9433(6) 0.6935(5) 0.5934(3) 0.0556(12) Uani 1 1 d . . . . .
C20 C 0.2746(8) 0.6536(5) 0.6909(5) 0.079(2) Uani 1 1 d . . . . .
H20 H 0.182777 0.654540 0.672881 0.094 Uiso 1 1 calc R U . . .
C13 C 0.8235(6) 0.7999(4) 0.6865(3) 0.0517(13) Uani 1 1 d . . . . .
C1 C 0.7479(9) 0.4722(4) 0.8183(4) 0.0688(15) Uani 1 1 d . . . . .
H1 H 0.697050 0.486248 0.859038 0.083 Uiso 1 1 calc R U . . .
C17 C 0.7027(10) 0.8538(4) 0.7858(4) 0.078(2) Uani 1 1 d . . . . .
H17 H 0.652988 0.844713 0.827837 0.093 Uiso 1 1 calc R U . . .
C12 C 0.8755(6) 0.7234(4) 0.6547(3) 0.0485(11) Uani 1 1 d . . . . .
O1 O 0.9667(10) 0.8139(5) 0.5308(3) 0.140(3) Uani 1 1 d . . . . .
C8 C 1.0275(11) 0.5388(6) 0.5551(4) 0.105(3) Uani 1 1 d . . . . .
H8A H 1.128967 0.541937 0.557678 0.157 Uiso 1 1 d R U . . .
H8B H 0.996907 0.553347 0.507978 0.157 Uiso 1 1 d R U . . .
H8C H 0.997387 0.482907 0.566078 0.157 Uiso 1 1 d R U . . .
C15 C 0.7681(16) 0.9467(5) 0.6946(5) 0.126(5) Uani 1 1 d . . . . .
H15 H 0.765693 0.999526 0.673787 0.151 Uiso 1 1 calc R U . . .
C3 C 0.8586(9) 0.3686(5) 0.7467(6) 0.088(2) Uani 1 1 d . . . . .
H3 H 0.884952 0.313319 0.738970 0.106 Uiso 1 1 calc R U . . .
C16 C 0.7149(14) 0.9347(6) 0.7615(6) 0.118(4) Uani 1 1 d . . . . .
H16 H 0.687772 0.979728 0.789687 0.141 Uiso 1 1 calc R U . . .
C14 C 0.8265(9) 0.8785(4) 0.6575(4) 0.075(2) Uani 1 1 d . . . . .
H14 H 0.867563 0.886861 0.613049 0.090 Uiso 1 1 calc R U . . .
C4 C 0.8976(8) 0.4287(4) 0.7001(4) 0.0721(19) Uani 1 1 d . . . . .
H4 H 0.948319 0.414797 0.659277 0.087 Uiso 1 1 calc R U . . .
C10 C 0.9932(8) 0.7417(6) 0.5345(4) 0.079(2) Uani 1 1 d . . . . .
C11 C 1.095(2) 0.7077(10) 0.4779(7) 0.192(8) Uani 1 1 d . . . . .
H11A H 1.132283 0.654734 0.493232 0.289 Uiso 1 1 calc R U . . .
H11B H 1.171794 0.746449 0.471317 0.289 Uiso 1 1 calc R U . . .
H11C H 1.045431 0.700600 0.433727 0.289 Uiso 1 1 calc R U . . .

loop_
_atom_site_aniso_label
_atom_site_aniso_U_11
_atom_site_aniso_U_22
_atom_site_aniso_U_33
_atom_site_aniso_U_23
_atom_site_aniso_U_13
_atom_site_aniso_U_12
Ru1 0.03816(19) 0.03782(19) 0.0441(2) -0.00270(15) 0.00396(19) -0.0014(2)
Cl1 0.0431(6) 0.0829(12) 0.0573(8) -0.0009(8) -0.0017(6) -0.0077(7)
N4 0.046(2) 0.040(2) 0.058(3) -0.006(2) 0.005(2) -0.004(2)
N5 0.040(2) 0.039(2) 0.054(2) -0.005(2) 0.0037(17) -0.0036(19)
N1 0.047(2) 0.041(2) 0.064(3) 0.000(2) 0.004(2) 0.0026(18)
N3 0.057(3) 0.036(2) 0.053(2) -0.0042(17) 0.002(3) 0.004(3)
N2 0.043(2) 0.0362(18) 0.048(2) -0.0074(15) 0.0069(16) -0.0002(17)
C6 0.050(3) 0.045(2) 0.052(2) -0.016(2) 0.004(2) 0.000(2)
C27 0.061(3) 0.054(4) 0.055(3) 0.001(3) 0.004(3) 0.002(3)
C18 0.064(4) 0.058(4) 0.054(3) -0.007(3) -0.005(3) 0.000(3)
C26 0.099(5) 0.045(3) 0.060(4) -0.006(3) 0.008(4) 0.000(4)
C21 0.043(3) 0.051(3) 0.095(5) 0.012(4) 0.000(3) 0.002(3)
C22 0.035(2) 0.035(2) 0.074(3) 0.005(3) 0.004(2) 0.003(2)
C5 0.045(3) 0.042(3) 0.080(4) -0.008(3) 0.003(3) 0.005(2)
C24 0.045(3) 0.071(5) 0.074(4) -0.003(3) 0.014(3) 0.015(3)
C7 0.058(3) 0.071(3) 0.048(2) -0.015(2) 0.003(2) 0.004(3)
C19 0.055(3) 0.073(5) 0.081(4) -0.004(4) -0.024(3) -0.010(3)
C25 0.083(5) 0.061(4) 0.087(5) 0.003(4) 0.045(4) 0.008(4)
C23 0.057(3) 0.039(3) 0.061(3) 0.005(3) 0.008(3) -0.008(3)
C2 0.118(8) 0.044(3) 0.125(7) 0.012(4) 0.000(6) -0.005(4)
C9 0.047(3) 0.073(3) 0.047(2) 0.000(2) 0.007(2) 0.007(3)
C20 0.064(4) 0.064(4) 0.109(6) 0.006(4) -0.026(4) -0.012(4)
C13 0.053(3) 0.050(3) 0.052(3) 0.001(3) 0.008(2) -0.003(3)
C1 0.071(4) 0.050(3) 0.085(4) 0.016(3) 0.012(4) -0.004(4)
C17 0.106(6) 0.044(3) 0.084(5) -0.009(4) 0.017(4) 0.002(3)
C12 0.047(3) 0.052(3) 0.047(2) 0.0035(19) 0.007(2) 0.001(2)
O1 0.235(9) 0.106(4) 0.078(4) 0.030(4) 0.068(5) 0.029(5)
C8 0.133(8) 0.101(6) 0.080(5) -0.041(5) 0.027(5) 0.018(6)
C15 0.220(14) 0.047(4) 0.110(6) 0.019(4) 0.043(9) 0.032(7)
C3 0.085(6) 0.043(4) 0.135(7) 0.003(5) 0.004(5) 0.009(4)
C16 0.193(12) 0.053(4) 0.106(6) 0.000(5) 0.034(7) 0.034(6)
C14 0.100(5) 0.043(4) 0.083(5) 0.009(3) 0.014(4) 0.000(3)
C4 0.074(4) 0.046(3) 0.096(5) -0.006(4) -0.008(4) 0.010(3)
C10 0.070(4) 0.103(4) 0.065(4) 0.021(3) 0.015(3) 0.005(4)
C11 0.266(18) 0.170(14) 0.141(11) 0.031(9) 0.131(12) 0.056(12)

_geom_special_details            
;
 All esds (except the esd in the dihedral angle between two l.s. planes)
 are estimated using the full covariance matrix.  The cell esds are taken
 into account individually in the estimation of esds in distances, angles
 and torsion angles; correlations between esds in cell parameters are only
 used when they are defined by crystal symmetry.  An approximate (isotropic)
 treatment of cell esds is used for estimating esds involving l.s. planes.
;
loop_
_geom_bond_atom_site_label_1
_geom_bond_atom_site_label_2
_geom_bond_distance
_geom_bond_site_symmetry_2
_geom_bond_publ_flag
Ru1 Cl1 2.4297(14) . ?
Ru1 N4 2.033(5) . ?
Ru1 N5 2.065(4) . ?
Ru1 N1 2.107(5) . ?
Ru1 N3 2.101(4) . ?
Ru1 N2 1.907(4) . ?
N4 C18 1.323(7) . ?
N4 C22 1.336(7) . ?
N5 C27 1.355(7) . ?
N5 C23 1.360(7) . ?
N1 C5 1.362(8) . ?
N1 C1 1.348(8) . ?
N3 C13 1.403(7) . ?
N3 C17 1.323(8) . ?
N2 C6 1.352(7) . ?
N2 C12 1.358(7) . ?
C6 C5 1.469(9) . ?
C6 C7 1.394(8) . ?
C27 H27 0.9300 . ?
C27 C26 1.413(9) . ?
C18 H18 0.9300 . ?
C18 C19 1.401(9) . ?
C26 H26 0.9300 . ?
C26 C25 1.311(11) . ?
C21 H21 0.9300 . ?
C21 C22 1.404(8) . ?
C21 C20 1.366(11) . ?
C22 C23 1.460(8) . ?
C5 C4 1.420(9) . ?
C24 H24 0.9300 . ?
C24 C25 1.380(11) . ?
C24 C23 1.417(8) . ?
C7 C9 1.456(10) . ?
C7 C8 1.521(10) . ?
C19 H19 0.9300 . ?
C19 C20 1.360(11) . ?
C25 H25 0.9300 . ?
C2 H2 0.9300 . ?
C2 C1 1.365(10) . ?
C2 C3 1.395(13) . ?
C9 C12 1.402(8) . ?
C9 C10 1.426(9) . ?
C20 H20 0.9300 . ?
C13 C12 1.446(8) . ?
C13 C14 1.370(9) . ?
C1 H1 0.9300 . ?
C17 H17 0.9300 . ?
C17 C16 1.375(11) . ?
O1 C10 1.184(11) . ?
C8 H8A 0.9599 . ?
C8 H8B 0.9601 . ?
C8 H8C 0.9599 . ?
C15 H15 0.9300 . ?
C15 C16 1.366(14) . ?
C15 C14 1.406(12) . ?
C3 H3 0.9300 . ?
C3 C4 1.351(11) . ?
C16 H16 0.9300 . ?
C14 H14 0.9300 . ?
C4 H4 0.9300 . ?
C10 C11 1.533(13) . ?
C11 H11A 0.9600 . ?
C11 H11B 0.9600 . ?
C11 H11C 0.9600 . ?

loop_
_geom_angle_atom_site_label_1
_geom_angle_atom_site_label_2
_geom_angle_atom_site_label_3
_geom_angle
_geom_angle_site_symmetry_1
_geom_angle_site_symmetry_3
_geom_angle_publ_flag
N4 Ru1 Cl1 173.05(13) . . ?
N4 Ru1 N5 78.44(17) . . ?
N4 Ru1 N1 93.07(19) . . ?
N4 Ru1 N3 89.5(2) . . ?
N5 Ru1 Cl1 94.82(12) . . ?
N5 Ru1 N1 103.81(19) . . ?
N5 Ru1 N3 102.95(18) . . ?
N1 Ru1 Cl1 90.14(14) . . ?
N3 Ru1 Cl1 90.39(16) . . ?
N3 Ru1 N1 153.09(18) . . ?
N2 Ru1 Cl1 91.03(14) . . ?
N2 Ru1 N4 95.70(18) . . ?
N2 Ru1 N5 174.13(17) . . ?
N2 Ru1 N1 76.68(19) . . ?
N2 Ru1 N3 76.41(18) . . ?
C18 N4 Ru1 123.2(4) . . ?
C18 N4 C22 120.1(5) . . ?
C22 N4 Ru1 116.6(4) . . ?
C27 N5 Ru1 126.9(4) . . ?
C27 N5 C23 117.8(5) . . ?
C23 N5 Ru1 115.2(4) . . ?
C5 N1 Ru1 114.8(4) . . ?
C1 N1 Ru1 126.9(4) . . ?
C1 N1 C5 118.3(5) . . ?
C13 N3 Ru1 114.2(4) . . ?
C17 N3 Ru1 126.7(5) . . ?
C17 N3 C13 119.0(5) . . ?
C6 N2 Ru1 124.1(4) . . ?
C6 N2 C12 110.6(4) . . ?
C12 N2 Ru1 125.2(4) . . ?
N2 C6 C5 110.8(5) . . ?
N2 C6 C7 109.0(5) . . ?
C7 C6 C5 140.2(6) . . ?
N5 C27 H27 119.1 . . ?
N5 C27 C26 121.9(6) . . ?
C26 C27 H27 119.0 . . ?
N4 C18 H18 120.3 . . ?
N4 C18 C19 119.3(6) . . ?
C19 C18 H18 120.3 . . ?
C27 C26 H26 119.8 . . ?
C25 C26 C27 120.4(7) . . ?
C25 C26 H26 119.8 . . ?
C22 C21 H21 120.2 . . ?
C20 C21 H21 120.2 . . ?
C20 C21 C22 119.7(7) . . ?
N4 C22 C21 121.5(6) . . ?
N4 C22 C23 115.3(5) . . ?
C21 C22 C23 123.2(6) . . ?
N1 C5 C6 113.6(5) . . ?
N1 C5 C4 120.4(6) . . ?
C4 C5 C6 126.0(6) . . ?
C25 C24 H24 120.0 . . ?
C25 C24 C23 120.1(6) . . ?
C23 C24 H24 120.0 . . ?
C6 C7 C9 106.0(5) . . ?
C6 C7 C8 124.2(7) . . ?
C9 C7 C8 129.7(6) . . ?
C18 C19 H19 118.8 . . ?
C20 C19 C18 122.4(7) . . ?
C20 C19 H19 118.8 . . ?
C26 C25 C24 119.5(6) . . ?
C26 C25 H25 120.2 . . ?
C24 C25 H25 120.2 . . ?
N5 C23 C22 114.2(5) . . ?
N5 C23 C24 120.2(5) . . ?
C24 C23 C22 125.5(5) . . ?
C1 C2 H2 120.6 . . ?
C1 C2 C3 118.7(8) . . ?
C3 C2 H2 120.6 . . ?
C12 C9 C7 106.1(5) . . ?
C12 C9 C10 127.1(7) . . ?
C10 C9 C7 126.7(6) . . ?
C21 C20 H20 121.5 . . ?
C19 C20 C21 117.0(6) . . ?
C19 C20 H20 121.5 . . ?
N3 C13 C12 113.9(5) . . ?
C14 C13 N3 118.8(6) . . ?
C14 C13 C12 127.2(6) . . ?
N1 C1 C2 123.2(8) . . ?
N1 C1 H1 118.4 . . ?
C2 C1 H1 118.4 . . ?
N3 C17 H17 118.1 . . ?
N3 C17 C16 123.7(8) . . ?
C16 C17 H17 118.1 . . ?
N2 C12 C9 108.3(5) . . ?
N2 C12 C13 110.3(5) . . ?
C9 C12 C13 141.4(6) . . ?
C7 C8 H8A 112.9 . . ?
C7 C8 H8B 103.5 . . ?
C7 C8 H8C 111.8 . . ?
H8A C8 H8B 109.5 . . ?
H8A C8 H8C 109.5 . . ?
H8B C8 H8C 109.5 . . ?
C16 C15 H15 120.3 . . ?
C16 C15 C14 119.3(7) . . ?
C14 C15 H15 120.3 . . ?
C2 C3 H3 120.1 . . ?
C4 C3 C2 119.7(7) . . ?
C4 C3 H3 120.1 . . ?
C17 C16 H16 121.0 . . ?
C15 C16 C17 117.9(8) . . ?
C15 C16 H16 121.0 . . ?
C13 C14 C15 120.5(7) . . ?
C13 C14 H14 119.8 . . ?
C15 C14 H14 119.8 . . ?
C5 C4 H4 120.3 . . ?
C3 C4 C5 119.5(8) . . ?
C3 C4 H4 120.3 . . ?
C9 C10 C11 123.6(9) . . ?
O1 C10 C9 120.1(7) . . ?
O1 C10 C11 116.0(9) . . ?
C10 C11 H11A 109.5 . . ?
C10 C11 H11B 109.5 . . ?
C10 C11 H11C 109.5 . . ?
H11A C11 H11B 109.5 . . ?
H11A C11 H11C 109.5 . . ?
H11B C11 H11C 109.5 . . ?

loop_
_geom_torsion_atom_site_label_1
_geom_torsion_atom_site_label_2
_geom_torsion_atom_site_label_3
_geom_torsion_atom_site_label_4
_geom_torsion
_geom_torsion_site_symmetry_1
_geom_torsion_site_symmetry_2
_geom_torsion_site_symmetry_3
_geom_torsion_site_symmetry_4
_geom_torsion_publ_flag
Ru1 N4 C18 C19 -176.0(5) . . . . ?
Ru1 N4 C22 C21 176.5(5) . . . . ?
Ru1 N4 C22 C23 -5.3(6) . . . . ?
Ru1 N5 C27 C26 177.9(5) . . . . ?
Ru1 N5 C23 C22 -0.3(7) . . . . ?
Ru1 N5 C23 C24 -178.9(5) . . . . ?
Ru1 N1 C5 C6 -1.6(6) . . . . ?
Ru1 N1 C5 C4 178.5(5) . . . . ?
Ru1 N1 C1 C2 -180.0(7) . . . . ?
Ru1 N3 C13 C12 -1.9(6) . . . . ?
Ru1 N3 C13 C14 175.2(6) . . . . ?
Ru1 N3 C17 C16 179.3(9) . . . . ?
Ru1 N2 C6 C5 -2.2(7) . . . . ?
Ru1 N2 C6 C7 176.5(4) . . . . ?
Ru1 N2 C12 C9 -176.6(4) . . . . ?
Ru1 N2 C12 C13 2.1(7) . . . . ?
N4 C18 C19 C20 0.4(11) . . . . ?
N4 C22 C23 N5 3.6(8) . . . . ?
N4 C22 C23 C24 -177.9(6) . . . . ?
N5 C27 C26 C25 0.8(11) . . . . ?
N1 C5 C4 C3 0.7(11) . . . . ?
N3 C13 C12 N2 0.1(7) . . . . ?
N3 C13 C12 C9 178.2(7) . . . . ?
N3 C13 C14 C15 1.7(13) . . . . ?
N3 C17 C16 C15 10(2) . . . . ?
N2 C6 C5 N1 2.3(7) . . . . ?
N2 C6 C5 C4 -177.8(6) . . . . ?
N2 C6 C7 C9 0.4(7) . . . . ?
N2 C6 C7 C8 175.4(7) . . . . ?
C6 N2 C12 C9 0.1(7) . . . . ?
C6 N2 C12 C13 178.9(5) . . . . ?
C6 C5 C4 C3 -179.1(7) . . . . ?
C6 C7 C9 C12 -0.3(7) . . . . ?
C6 C7 C9 C10 179.1(6) . . . . ?
C27 N5 C23 C22 177.3(5) . . . . ?
C27 N5 C23 C24 -1.3(9) . . . . ?
C27 C26 C25 C24 -1.5(12) . . . . ?
C18 N4 C22 C21 -0.2(9) . . . . ?
C18 N4 C22 C23 178.1(6) . . . . ?
C18 C19 C20 C21 -1.5(12) . . . . ?
C21 C22 C23 N5 -178.1(6) . . . . ?
C21 C22 C23 C24 0.4(10) . . . . ?
C22 N4 C18 C19 0.4(10) . . . . ?
C22 C21 C20 C19 1.7(11) . . . . ?
C5 N1 C1 C2 0.8(11) . . . . ?
C5 C6 C7 C9 178.5(7) . . . . ?
C5 C6 C7 C8 -6.6(13) . . . . ?
C7 C6 C5 N1 -175.7(7) . . . . ?
C7 C6 C5 C4 4.1(12) . . . . ?
C7 C9 C12 N2 0.1(7) . . . . ?
C7 C9 C12 C13 -178.0(8) . . . . ?
C7 C9 C10 O1 173.2(9) . . . . ?
C7 C9 C10 C11 -13.7(15) . . . . ?
C25 C24 C23 N5 0.6(11) . . . . ?
C25 C24 C23 C22 -177.8(6) . . . . ?
C23 N5 C27 C26 0.6(9) . . . . ?
C23 C24 C25 C26 0.8(12) . . . . ?
C2 C3 C4 C5 2.0(13) . . . . ?
C20 C21 C22 N4 -0.9(10) . . . . ?
C20 C21 C22 C23 -179.0(7) . . . . ?
C13 N3 C17 C16 -4.9(13) . . . . ?
C1 N1 C5 C6 177.7(6) . . . . ?
C1 N1 C5 C4 -2.1(9) . . . . ?
C1 C2 C3 C4 -3.3(14) . . . . ?
C17 N3 C13 C12 -178.2(7) . . . . ?
C17 N3 C13 C14 -1.1(10) . . . . ?
C12 N2 C6 C5 -179.0(5) . . . . ?
C12 N2 C6 C7 -0.4(7) . . . . ?
C12 C9 C10 O1 -7.5(13) . . . . ?
C12 C9 C10 C11 165.5(11) . . . . ?
C12 C13 C14 C15 178.4(9) . . . . ?
C8 C7 C9 C12 -174.9(8) . . . . ?
C8 C7 C9 C10 4.4(13) . . . . ?
C3 C2 C1 N1 1.9(14) . . . . ?
C16 C15 C14 C13 3(2) . . . . ?
C14 C13 C12 N2 -176.7(7) . . . . ?
C14 C13 C12 C9 1.4(13) . . . . ?
C14 C15 C16 C17 -9(2) . . . . ?
C10 C9 C12 N2 -179.3(6) . . . . ?
C10 C9 C12 C13 2.6(13) . . . . ?

_smtbx_masks_special_details     ?
loop_
_smtbx_masks_void_nr
_smtbx_masks_void_average_x
_smtbx_masks_void_average_y
_smtbx_masks_void_average_z
_smtbx_masks_void_volume
_smtbx_masks_void_count_electrons
_smtbx_masks_void_content
1 0.043 0.035 0.466 142.3 43.5 ?
2 -0.043 0.535 0.034 142.3 43.4 ?
3 0.457 -0.035 -0.034 142.3 43.1 ?
4 0.543 0.465 0.534 142.3 43.5 ?

_smtbx_masks_void_probe_radius   1.2
_smtbx_masks_void_truncation_radius 1.2
_shelx_res_file                  
;
TITL exp_526_a.res in P2(1)2(1)2(1)
    exp_526.res
    created by SHELXL-2018/3 at 09:50:23 on 29-May-2021
REM Old TITL exp_526 in P212121 #19
REM SHELXT solution in P2(1)2(1)2(1): R1 0.121, Rweak 0.007, Alpha 0.094
REM <I/s> 0.707 for 17 systematic absences, Orientation as input
REM Flack x = 0.495 ( 0.019 ) from 1346 Parsons' quotients
REM Formula found by SHELXT: C25 O6 N4 F2 I Cl1
CELL 0.71073 9.438284 15.984746 18.77489 90 90 90
ZERR 4 0.000406 0.000663 0.000829 0 0 0
LATT -1
SYMM 0.5-X,-Y,0.5+Z
SYMM -X,0.5+Y,0.5-Z
SYMM 0.5+X,0.5-Y,-Z
SFAC C H Cl N O Ru
UNIT 108 88 4 20 4 4
RIGU 0.001 0.002 C11 C10 O1 C9 C7 C8 C6 C12 N2

L.S. 10
PLAN  8
SIZE 0.2 0.6 0.1
TEMP 0
CONF
list 4
ABIN
MORE -1
fmap 2
acta
BOND $H
TWIN -1 0 0 0 -1 0 0 0 -1 2
REM <olex2.extras>
REM <HklSrc "%.\\exp_526.hkl">
REM </olex2.extras>

WGHT    0.087800
BASF   0.49152
FVAR       0.70280
RU1   6    0.747014    0.662925    0.785913    11.00000    0.03816    0.03782 =
         0.04411   -0.00270    0.00396   -0.00139
CL1   3    0.967627    0.679105    0.851168    11.00000    0.04312    0.08286 =
         0.05732   -0.00093   -0.00174   -0.00766
N4    4    0.550463    0.653953    0.742304    11.00000    0.04610    0.04023 =
         0.05845   -0.00582    0.00460   -0.00415
N5    4    0.619770    0.668917    0.875219    11.00000    0.04044    0.03901 =
         0.05385   -0.00475    0.00374   -0.00364
N1    4    0.787622    0.534092    0.773816    11.00000    0.04667    0.04127 =
         0.06402    0.00034    0.00389    0.00261
N3    4    0.757676    0.788330    0.752761    11.00000    0.05741    0.03556 =
         0.05276   -0.00424    0.00194    0.00418
N2    4    0.847128    0.657211    0.697798    11.00000    0.04343    0.03625 =
         0.04820   -0.00743    0.00693   -0.00022
C6    1    0.893210    0.585239    0.667914    11.00000    0.05043    0.04495 =
         0.05161   -0.01629    0.00401    0.00004
C27   1    0.662836    0.677737    0.943628    11.00000    0.06101    0.05440 =
         0.05487    0.00083    0.00361    0.00199
AFIX  43
H27   2    0.759350    0.679886    0.953438    11.00000   -1.20000
AFIX   0
C18   1    0.528124    0.645915    0.673094    11.00000    0.06359    0.05753 =
         0.05388   -0.00680   -0.00462   -0.00015
AFIX  43
H18   2    0.604109    0.640600    0.641885    11.00000   -1.20000
AFIX   0
C26   1    0.565338    0.683769    1.000524    11.00000    0.09924    0.04494 =
         0.05992   -0.00642    0.00844    0.00006
AFIX  43
H26   2    0.598333    0.690477    1.046848    11.00000   -1.20000
AFIX   0
C21   1    0.300632    0.660419    0.762214    11.00000    0.04267    0.05145 =
         0.09520    0.01165    0.00031    0.00218
AFIX  43
H21   2    0.225767    0.664619    0.794221    11.00000   -1.20000
AFIX   0
C22   1    0.440955    0.661020    0.786958    11.00000    0.03482    0.03542 =
         0.07379    0.00524    0.00363    0.00273
C5    1    0.860527    0.513300    0.713761    11.00000    0.04527    0.04217 =
         0.07985   -0.00792    0.00347    0.00514
C24   1    0.380300    0.671922    0.919433    11.00000    0.04467    0.07081 =
         0.07385   -0.00265    0.01403    0.01454
AFIX  43
H24   2    0.283473    0.669880    0.910416    11.00000   -1.20000
AFIX   0
C7    1    0.954268    0.603243    0.602053    11.00000    0.05788    0.07058 =
         0.04797   -0.01475    0.00316    0.00419
C19   1    0.388880    0.645487    0.647269    11.00000    0.05496    0.07280 =
         0.08103   -0.00396   -0.02432   -0.01006
AFIX  43
H19   2    0.374048    0.639417    0.598572    11.00000   -1.20000
AFIX   0
C25   1    0.428709    0.679970    0.988433    11.00000    0.08327    0.06070 =
         0.08677    0.00268    0.04466    0.00761
AFIX  43
H25   2    0.364864    0.682681    1.026092    11.00000   -1.20000
AFIX   0
C23   1    0.478002    0.666765    0.862291    11.00000    0.05657    0.03883 =
         0.06127    0.00495    0.00755   -0.00767
C2    1    0.778759    0.389924    0.806529    11.00000    0.11759    0.04376 =
         0.12497    0.01224   -0.00033   -0.00516
AFIX  43
H2    2    0.747115    0.348837    0.837785    11.00000   -1.20000
AFIX   0
C9    1    0.943348    0.693535    0.593355    11.00000    0.04680    0.07272 =
         0.04721    0.00024    0.00661    0.00683
C20   1    0.274585    0.653631    0.690854    11.00000    0.06369    0.06382 =
         0.10853    0.00607   -0.02649   -0.01164
AFIX  43
H20   2    0.182777    0.654540    0.672881    11.00000   -1.20000
AFIX   0
C13   1    0.823462    0.799878    0.686479    11.00000    0.05319    0.04971 =
         0.05209    0.00099    0.00799   -0.00301
C1    1    0.747909    0.472209    0.818330    11.00000    0.07148    0.05035 =
         0.08466    0.01583    0.01237   -0.00385
AFIX  43
H1    2    0.697050    0.486248    0.859038    11.00000   -1.20000
AFIX   0
C17   1    0.702708    0.853844    0.785783    11.00000    0.10566    0.04369 =
         0.08376   -0.00947    0.01732    0.00168
AFIX  43
H17   2    0.652988    0.844713    0.827837    11.00000   -1.20000
AFIX   0
C12   1    0.875504    0.723397    0.654742    11.00000    0.04731    0.05151 =
         0.04654    0.00353    0.00678    0.00144
O1    5    0.966676    0.813918    0.530804    11.00000    0.23550    0.10640 =
         0.07818    0.02988    0.06770    0.02943
C8    1    1.027527    0.538807    0.555148    11.00000    0.13343    0.10109 =
         0.07978   -0.04067    0.02712    0.01804
AFIX   3
H8A   2    1.128967    0.541937    0.557678    11.00000   -1.50000
H8B   2    0.996907    0.553347    0.507978    11.00000   -1.50000
H8C   2    0.997387    0.482907    0.566078    11.00000   -1.50000
AFIX   0
C15   1    0.768100    0.946744    0.694590    11.00000    0.22007    0.04726 =
         0.10995    0.01940    0.04310    0.03195
AFIX  43
H15   2    0.765693    0.999526    0.673787    11.00000   -1.20000
AFIX   0
C3    1    0.858632    0.368644    0.746707    11.00000    0.08527    0.04345 =
         0.13547    0.00289    0.00387    0.00897
AFIX  43
H3    2    0.884952    0.313319    0.738970    11.00000   -1.20000
AFIX   0
C16   1    0.714903    0.934673    0.761469    11.00000    0.19333    0.05317 =
         0.10608   -0.00031    0.03412    0.03380
AFIX  43
H16   2    0.687772    0.979728    0.789687    11.00000   -1.20000
AFIX   0
C14   1    0.826541    0.878528    0.657524    11.00000    0.10009    0.04268 =
         0.08300    0.00904    0.01359   -0.00006
AFIX  43
H14   2    0.867563    0.886861    0.613049    11.00000   -1.20000
AFIX   0
C4    1    0.897599    0.428720    0.700057    11.00000    0.07429    0.04591 =
         0.09609   -0.00555   -0.00786    0.01017
AFIX  43
H4    2    0.948319    0.414797    0.659277    11.00000   -1.20000
AFIX   0
C10   1    0.993218    0.741666    0.534514    11.00000    0.06977    0.10285 =
         0.06451    0.02135    0.01509    0.00493
C11   1    1.095217    0.707685    0.477905    11.00000    0.26631    0.17013 =
         0.14083    0.03065    0.13124    0.05649
AFIX 137
H11A  2    1.132283    0.654734    0.493232    11.00000   -1.50000
H11B  2    1.171794    0.746449    0.471317    11.00000   -1.50000
H11C  2    1.045431    0.700600    0.433727    11.00000   -1.50000
AFIX   0
HKLF 4


REM  exp_526_a.res in P2(1)2(1)2(1)
REM wR2 = 0.1502, GooF = S = 0.922, Restrained GooF = 0.922 for all data
REM R1 = 0.0541 for 6009 Fo > 4sig(Fo) and 0.0886 for all 9572 data
REM 318 parameters refined using 63 restraints

END

WGHT      0.0783      0.0000

REM Highest difference peak  0.954,  deepest hole -1.266,  1-sigma level  0.094
Q1    1   0.7510  0.6612  0.6413  11.00000  0.05    0.95
Q2    1   0.7456  0.6603  0.7353  11.00000  0.05    0.77
Q3    1   0.6552  0.6620  0.7864  11.00000  0.05    0.74
Q4    1   0.7485  0.6641  0.8372  11.00000  0.05    0.70
Q5    1   0.8384  0.6621  0.7757  11.00000  0.05    0.64
Q6    1   0.8748  0.6633  0.8714  11.00000  0.05    0.51
Q7    1   0.8578  0.6780  0.8276  11.00000  0.05    0.49
Q8    1   0.6264  0.6935  0.8259  11.00000  0.05    0.46
;
_shelx_res_checksum              36347
_shelx_fab_file                  
;
-14 -5 -2 -2.3724 1.7098
-14 -5 -1 -0.1372 -1.7142
-14 -4 -3 0.8620 0.7391
-14 -4 -1 0.9086 1.2245
-14 -3 -1 0.4218 -0.9267
-14 -1 -5 0.6408 0.1170
-14 -1 -4 0.0103 1.1070
-14 -1 -3 0.8023 0.7594
-14 -1 -2 -0.1930 0.6782
-13 -10 -2 -0.0006 -2.4814
-13 -10 -1 -0.0580 -0.6268
-13 -9 -3 1.2077 1.3725
-13 -9 -2 -0.1755 1.7975
-13 -9 -1 -1.8499 1.2290
-13 -8 -4 -0.6849 -2.2406
-13 -8 -3 -0.0437 -1.2531
-13 -8 -2 0.5856 -3.4064
-13 -8 -1 2.1222 -1.4313
-13 -7 -5 -0.0207 1.3380
-13 -7 -4 -0.0901 1.2638
-13 -7 -3 -0.7767 1.1225
-13 -7 -2 -0.6961 0.9171
-13 -7 -1 -4.7699 -0.0157
-13 -6 -5 -0.3511 -1.0830
-13 -6 -4 0.2039 -3.4154
-13 -6 -3 3.2204 -2.8018
-13 -6 -2 0.4425 -2.4490
-13 -6 -1 4.5318 -1.6950
-13 -5 -5 0.2884 0.8475
-13 -5 -4 -0.0121 -0.3769
-13 -5 -3 -0.4776 -0.1115
-13 -5 -2 -1.0822 -2.3574
-13 -5 -1 -3.7232 -0.6089
-13 -4 -5 0.1085 0.2631
-13 -4 -4 0.9057 -4.5494
-13 -4 -3 1.2779 -0.8516
-13 -4 -2 -0.2125 -1.4083
-13 -4 -1 2.2977 -0.8420
-13 -3 -6 1.3038 0.6959
-13 -3 -4 0.5855 -0.4862
-13 -3 -3 -1.3601 -0.5314
-13 -3 -2 -0.8990 -2.1877
-13 -3 -1 -3.4025 -0.0207
-13 -2 -6 0.2375 -2.2335
-13 -2 -5 0.0212 0.9432
-13 -2 -4 -0.0549 -2.3487
-13 -2 -3 -0.0634 0.7615
-13 -2 -2 -0.6780 -0.5348
-13 -2 -1 0.5074 0.2235
-13 -1 -8 -0.2068 1.8395
-13 -1 -7 -1.4474 1.0349
-13 -1 -6 0.2058 1.2292
-13 -1 -5 -2.0532 0.6176
-13 -1 -4 0.6118 -0.5468
-13 -1 -3 -3.6438 0.0550
-13 -1 -2 -0.1650 -2.2194
-13 -1 -1 -4.6712 0.0617
-12 -13 -1 -0.4573 0.4011
-12 -12 -2 -0.4100 -0.1175
-12 -12 -1 -0.2802 -1.9389
-12 -11 -3 -0.7102 -0.4153
-12 -11 -2 0.4556 -0.2273
-12 -11 -1 0.1310 1.5570
-12 -10 -4 -1.3255 -0.5356
-12 -10 -3 -0.9884 -1.2386
-12 -10 -2 0.2373 -0.8794
-12 -10 -1 -1.0240 -1.8383
-12 -9 -8 -0.0792 0.5364
-12 -9 -7 3.2449 0.4779
-12 -9 -6 -0.0591 1.4154
-12 -9 -5 1.7694 0.6867
-12 -9 -4 0.7852 0.5576
-12 -9 -3 -0.3184 -0.0580
-12 -9 -2 0.5288 0.7538
-12 -9 -1 0.0098 1.8189
-12 -8 -6 0.2292 -1.8229
-12 -8 -5 0.1338 -2.0638
-12 -8 -4 -0.4148 -1.0786
-12 -8 -3 -0.9163 -3.3658
-12 -8 -2 1.2787 -1.1568
-12 -8 -1 -0.5133 -3.5986
-12 -7 -6 -1.1781 0.8285
-12 -7 -5 2.5044 -0.0961
-12 -7 -4 -1.1050 -0.6178
-12 -7 -3 1.4971 0.3729
-12 -7 -2 -2.1326 0.5681
-12 -7 -1 0.3022 0.3625
-12 -6 -7 0.2726 0.2441
-12 -6 -6 0.5420 -1.0987
-12 -6 -5 0.1753 -0.5870
-12 -6 -4 -1.3969 -2.0914
-12 -6 -3 -0.2693 -0.4142
-12 -6 -2 0.2492 -0.9221
-12 -6 -1 0.4742 -0.2094
-12 -5 -11 -1.3700 1.2234
-12 -5 -6 1.3378 0.2308
-12 -5 -5 2.0223 1.0471
-12 -5 -4 0.7993 0.8609
-12 -5 -3 1.2322 1.7493
-12 -5 -2 -0.7515 0.7954
-12 -5 -1 1.0570 1.1620
-12 -4 -11 -0.9706 1.5889
-12 -4 -10 0.4045 -0.0044
-12 -4 -7 -0.2578 3.6546
-12 -4 -6 -0.1639 -1.5583
-12 -4 -5 0.5178 1.4329
-12 -4 -4 -1.8525 -0.9130
-12 -4 -3 1.1817 2.9715
-12 -4 -2 -0.8170 -0.5974
-12 -4 -1 0.5222 3.2831
-12 -3 -12 1.0086 1.1499
-12 -3 -11 -2.1058 0.9396
-12 -3 -7 0.9164 1.7552
-12 -3 -6 1.4627 0.7852
-12 -3 -5 0.8029 2.9694
-12 -3 -4 0.5203 0.5862
-12 -3 -3 0.8642 1.9387
-12 -3 -2 0.0480 0.5630
-12 -3 -1 0.8365 0.4979
-12 -2 -12 -2.8817 1.2020
-12 -2 -8 0.6742 -1.5054
-12 -2 -7 -0.7811 3.1320
-12 -2 -6 1.4458 -3.0683
-12 -2 -5 0.2679 2.4043
-12 -2 -4 0.1736 -1.2698
-12 -2 -3 1.2170 2.3553
-12 -2 -2 -0.4629 -0.9301
-12 -2 -1 0.6811 2.6487
-12 -1 -12 -0.3005 0.2842
-12 -1 -10 0.7978 0.9973
-12 -1 -9 1.4893 0.5157
-12 -1 -8 1.5304 1.6303
-12 -1 -7 -1.2172 0.9688
-12 -1 -6 0.0343 0.6514
-12 -1 -5 -0.8969 1.0666
-12 -1 -4 -0.5240 -0.5457
-12 -1 -3 0.2152 0.5383
-12 -1 -2 -0.7861 -0.7869
-12 -1 -1 0.2450 -0.5229
-11 -15 -1 -1.7526 -0.7505
-11 -14 -2 0.8334 -0.0971
-11 -14 -1 -2.4504 0.1981
-11 -13 -3 -0.2140 -1.8948
-11 -13 -2 1.5785 -0.6234
-11 -13 -1 -2.9768 -0.9537
-11 -12 -8 1.5853 2.1100
-11 -12 -7 4.3955 -1.4773
-11 -12 -6 0.0910 3.5287
-11 -12 -5 1.3132 -0.2075
-11 -12 -4 -0.0232 3.3520
-11 -12 -3 -0.1676 1.2098
-11 -12 -2 0.4341 1.4241
-11 -12 -1 -1.4744 0.2536
-11 -11 -11 -0.7093 -0.2238
-11 -11 -10 -0.5267 -0.5419
-11 -11 -9 -0.8733 1.4061
-11 -11 -8 -0.7331 -1.0842
-11 -11 -7 1.0884 -0.5249
-11 -11 -6 -0.4568 -0.1628
-11 -11 -5 0.9538 -1.4326
-11 -11 -4 1.8035 1.0504
-11 -11 -3 -1.9867 -1.1185
-11 -11 -2 1.9334 -0.5891
-11 -11 -1 -4.0564 -0.8564
-11 -10 -13 -1.7435 -0.6128
-11 -10 -12 -0.2558 1.5807
-11 -10 -11 -1.1763 -0.6106
-11 -10 -10 1.7221 3.6050
-11 -10 -9 1.0399 -0.1875
-11 -10 -8 1.0760 3.8684
-11 -10 -7 1.7167 0.2090
-11 -10 -6 -2.2298 3.0481
-11 -10 -5 0.7658 -1.2038
-11 -10 -4 -1.3088 3.8725
-11 -10 -3 -0.8006 -0.3288
-11 -10 -2 -0.9199 2.6660
-11 -10 -1 -2.1176 0.2351
-11 -9 -12 0.1484 -0.3397
-11 -9 -11 0.6627 -0.5964
-11 -9 -10 -0.5242 0.4125
-11 -9 -9 -0.2554 -0.4436
-11 -9 -8 0.9928 -0.4280
-11 -9 -7 0.3464 0.1813
-11 -9 -6 -0.5248 0.4818
-11 -9 -5 -0.2692 -0.5809
-11 -9 -4 -0.9315 1.3961
-11 -9 -3 -1.8987 -1.7221
-11 -9 -2 1.3163 0.8655
-11 -9 -1 -4.0073 -0.6247
-11 -8 -11 -0.6991 1.1344
-11 -8 -10 0.4991 2.8688
-11 -8 -9 0.1683 0.3685
-11 -8 -8 0.2042 2.9843
-11 -8 -7 0.6625 -1.2376
-11 -8 -6 -1.3786 1.1709
-11 -8 -5 1.3911 -0.3482
-11 -8 -4 -2.1523 3.3286
-11 -8 -3 0.8213 0.4188
-11 -8 -2 -1.9256 3.2119
-11 -8 -1 1.1218 -0.3381
-11 -7 -8 0.0982 -0.2522
-11 -7 -7 0.7002 -0.1931
-11 -7 -6 -2.0027 -0.6358
-11 -7 -5 0.3857 -0.0896
-11 -7 -4 -0.7790 -0.5835
-11 -7 -3 2.2034 0.0622
-11 -7 -2 0.3274 -0.1454
-11 -7 -1 1.5999 0.3474
-11 -6 -7 1.8948 -2.4480
-11 -6 -6 -0.8144 3.9741
-11 -6 -5 0.9386 -0.4393
-11 -6 -4 -1.3981 4.9503
-11 -6 -3 1.0780 -0.0159
-11 -6 -2 -1.2469 3.3945
-11 -6 -1 2.4719 0.1886
-11 -5 -15 -0.3837 0.4406
-11 -5 -14 -0.4969 0.6060
-11 -5 -13 1.2368 0.0315
-11 -5 -12 1.0203 1.0214
-11 -5 -11 2.1023 0.5981
-11 -5 -10 0.2818 0.2368
-11 -5 -9 1.9699 0.3395
-11 -5 -7 1.0689 0.1748
-11 -5 -6 -3.0390 -1.8539
-11 -5 -5 3.5133 0.2939
-11 -5 -4 -1.3526 -1.4293
-11 -5 -3 4.3030 0.8726
-11 -5 -2 -0.0336 -2.4026
-11 -5 -1 4.4228 0.6654
-11 -4 -16 -0.1126 -1.1906
-11 -4 -15 1.4071 -1.5095
-11 -4 -14 -0.3673 0.3294
-11 -4 -13 -1.0492 -2.2244
-11 -4 -12 0.0028 2.2525
-11 -4 -11 0.0044 -2.6542
-11 -4 -10 1.5985 2.7994
-11 -4 -6 -2.1611 3.4748
-11 -4 -5 0.1897 -0.9609
-11 -4 -4 -2.3407 2.8724
-11 -4 -3 -0.1566 -1.3548
-11 -4 -2 -1.5681 1.9101
-11 -4 -1 0.8145 -0.2077
-11 -3 -16 0.0332 -1.7482
-11 -3 -15 -1.0260 0.1444
-11 -3 -14 0.1250 0.1693
-11 -3 -13 2.3180 -0.8430
-11 -3 -12 1.1858 0.5701
-11 -3 -11 1.6180 -0.4869
-11 -3 -10 0.6035 -1.6705
-11 -3 -6 -1.2378 -2.1097
-11 -3 -5 2.7826 1.4786
-11 -3 -4 -2.3268 -0.7650
-11 -3 -3 4.2919 1.2485
-11 -3 -2 -0.9801 -1.2975
-11 -3 -1 4.2372 0.7371
-11 -2 -16 1.9249 0.0136
-11 -2 -15 0.4583 0.2677
-11 -2 -14 -1.3253 -1.1059
-11 -2 -13 -0.8885 -0.3757
-11 -2 -12 -0.3266 -0.8028
-11 -2 -11 -0.3565 -1.1258
-11 -2 -9 -0.8433 -0.7783
-11 -2 -8 0.3482 1.7455
-11 -2 -7 -0.8022 -1.1596
-11 -2 -6 -0.5715 0.5283
-11 -2 -5 0.5524 -0.3273
-11 -2 -4 -1.6491 -0.0074
-11 -2 -3 1.0827 -0.0863
-11 -2 -2 -1.0679 0.1115
-11 -2 -1 2.2402 -0.1085
-11 -1 -16 0.8048 -1.2872
-11 -1 -15 1.1984 0.3085
-11 -1 -14 1.2476 -0.9261
-11 -1 -13 3.0102 -0.8270
-11 -1 -12 0.6399 -0.5235
-11 -1 -11 2.7045 -0.8050
-11 -1 -10 0.3502 -2.8377
-11 -1 -9 2.3413 -0.6844
-11 -1 -8 0.5768 -2.4247
-11 -1 -7 1.8276 0.7790
-11 -1 -6 -0.0399 -1.8128
-11 -1 -5 3.3720 1.2206
-11 -1 -4 -0.8061 -0.7363
-11 -1 -3 6.1225 1.1279
-11 -1 -2 -0.7535 -1.5728
-11 -1 -1 7.1709 0.5774
-10 -15 -4 0.4012 -0.9354
-10 -15 -1 -0.3598 2.0627
-10 -14 -9 -0.0237 -0.1252
-10 -14 -8 -0.0996 -1.0711
-10 -14 -7 0.0478 -0.0879
-10 -14 -6 1.3427 2.3983
-10 -14 -5 1.2506 0.5863
-10 -14 -4 1.9236 3.1435
-10 -14 -3 -0.4741 2.5336
-10 -14 -1 -1.2064 3.6661
-10 -13 -12 -0.8602 -0.1968
-10 -13 -11 -0.9913 -1.0186
-10 -13 -10 -0.1941 -1.0478
-10 -13 -9 -2.4377 -0.1166
-10 -13 -8 -1.9042 0.8169
-10 -13 -7 -2.0949 1.1050
-10 -13 -6 -2.1321 2.1227
-10 -13 -5 -0.3489 -0.6431
-10 -13 -4 0.1382 -0.2329
-10 -13 -3 -0.1861 -0.8371
-10 -13 -2 1.3339 0.8972
-10 -13 -1 0.3532 0.1167
-10 -12 -15 -0.5745 2.8167
-10 -12 -14 -0.6680 0.6703
-10 -12 -13 -0.1081 3.3637
-10 -12 -12 0.3781 0.4384
-10 -12 -11 -0.1951 2.4220
-10 -12 -10 0.9107 -1.5592
-10 -12 -9 -0.7271 1.4190
-10 -12 -8 0.2265 -1.1297
-10 -12 -7 1.1423 2.3707
-10 -12 -6 0.2126 2.1750
-10 -12 -5 0.3328 1.5556
-10 -12 -4 0.1999 3.3782
-10 -12 -3 -1.4856 2.5535
-10 -12 -2 1.3300 2.3858
-10 -12 -1 -0.3189 3.5883
-10 -11 -17 -0.0583 -0.8823
-10 -11 -16 0.3114 2.1269
-10 -11 -15 0.4201 0.0744
-10 -11 -14 -0.2624 1.8143
-10 -11 -13 1.0335 0.1778
-10 -11 -12 1.0887 0.3670
-10 -11 -11 -0.1457 -0.6723
-10 -11 -10 1.1216 0.2130
-10 -11 -9 -2.3622 0.4868
-10 -11 -8 -0.8034 0.2640
-10 -11 -7 -1.1011 1.2973
-10 -11 -6 -1.6495 0.9530
-10 -11 -5 1.2279 -1.1161
-10 -11 -4 -0.7497 1.3975
-10 -11 -3 0.6397 -2.3712
-10 -11 -2 0.7722 0.5196
-10 -11 -1 0.6715 -3.4233
-10 -10 -16 -0.1423 0.9237
-10 -10 -15 0.5222 1.7116
-10 -10 -14 0.6638 1.2093
-10 -10 -13 0.4512 1.9716
-10 -10 -12 -0.1615 1.0643
-10 -10 -11 0.7881 0.4133
-10 -10 -10 0.2914 -0.2797
-10 -10 -9 0.6617 0.1471
-10 -10 -8 1.1319 -0.3035
-10 -10 -7 0.8906 1.9312
-10 -10 -6 -0.0759 0.8397
-10 -10 -5 1.2878 0.7258
-10 -10 -4 0.2080 2.5445
-10 -10 -3 -0.3967 0.4698
-10 -10 -2 0.7043 2.4392
-10 -10 -1 -0.6548 0.2111
-10 -9 -15 0.2671 0.3920
-10 -9 -14 1.8972 2.2227
-10 -9 -13 0.1462 -0.3076
-10 -9 -12 2.9428 0.0167
-10 -9 -11 -1.5919 -0.8383
-10 -9 -10 2.0717 -1.0929
-10 -9 -9 -3.9501 -2.1048
-10 -9 -8 0.9135 -1.3422
-10 -9 -7 -2.4601 -0.6984
-10 -9 -6 0.3712 -0.1399
-10 -9 -5 1.1245 -1.8644
-10 -9 -4 0.0790 -0.0127
-10 -9 -3 2.0736 -5.1362
-10 -9 -2 1.3746 -0.2135
-10 -9 -1 1.4779 -5.4575
-10 -8 -13 -0.5499 0.9385
-10 -8 -12 -1.4086 0.7027
-10 -8 -11 0.2140 -0.3438
-10 -8 -10 -1.0770 0.3816
-10 -8 -9 0.0940 -0.1797
-10 -8 -8 -0.1214 1.2478
-10 -8 -7 0.3303 1.4590
-10 -8 -6 1.4990 0.5172
-10 -8 -5 1.5924 1.6055
-10 -8 -4 1.0502 0.5533
-10 -8 -3 -0.6362 1.2155
-10 -8 -2 -0.6153 0.2416
-10 -8 -1 -0.8798 0.1134
-10 -7 -12 1.9587 0.9187
-10 -7 -11 -2.3749 -1.1671
-10 -7 -10 1.5743 -0.4032
-10 -7 -9 -3.6552 -2.4329
-10 -7 -8 1.1391 0.6925
-10 -7 -7 -1.7158 -1.1460
-10 -7 -6 1.9006 1.2826
-10 -7 -5 0.7666 -3.4866
-10 -7 -4 0.8187 0.3714
-10 -7 -3 2.0331 -4.7171
-10 -7 -2 -0.7143 0.3358
-10 -7 -1 1.1929 -4.1164
-10 -6 -18 2.9443 -0.5878
-10 -6 -17 -0.4157 2.5408
-10 -6 -16 2.0502 -1.1610
-10 -6 -15 0.3585 1.9210
-10 -6 -14 -0.0715 -1.1159
-10 -6 -13 0.0888 0.5087
-10 -6 -12 -1.7165 -0.1373
-10 -6 -11 0.1174 -1.0658
-10 -6 -10 -2.9538 0.3202
-10 -6 -9 -0.2627 0.8258
-10 -6 -8 -1.1643 1.1765
-10 -6 -7 0.9705 1.7551
-10 -6 -6 -0.0508 0.9086
-10 -6 -5 1.2393 1.7914
-10 -6 -4 -1.4074 0.0057
-10 -6 -3 -1.6644 2.6247
-10 -6 -2 -1.9478 -1.1197
-10 -6 -1 -1.1020 3.4813
-10 -5 -19 -0.0340 -1.1756
-10 -5 -18 -0.1286 0.3632
-10 -5 -17 1.0980 -0.1676
-10 -5 -16 -1.2588 0.5942
-10 -5 -15 1.0688 0.3961
-10 -5 -14 -1.2816 1.5011
-10 -5 -13 1.4497 -1.1274
-10 -5 -12 -1.1839 0.7797
-10 -5 -11 -0.0417 -1.4306
-10 -5 -10 -0.5333 0.9455
-10 -5 -9 -1.5640 -2.0455
-10 -5 -8 0.2445 1.9580
-10 -5 -7 0.6892 -1.4553
-10 -5 -6 0.3638 0.8193
-10 -5 -5 1.7585 -2.4255
-10 -5 -4 -0.1358 1.5583
-10 -5 -3 1.4544 -2.7661
-10 -5 -2 -2.0931 1.3783
-10 -5 -1 0.2904 -1.4553
-10 -4 -19 1.8620 2.5619
-10 -4 -18 2.8321 -1.8450
-10 -4 -17 0.5856 2.8481
-10 -4 -16 3.2676 -3.1965
-10 -4 -15 1.8153 0.9380
-10 -4 -14 0.2318 -1.6476
-10 -4 -13 0.8827 -0.6473
-10 -4 -12 -2.1287 -0.3237
-10 -4 -11 0.2066 -2.4530
-10 -4 -10 -3.1478 1.8575
-10 -4 -9 1.3343 -1.2260
-10 -4 -7 0.8794 -0.1648
-10 -4 -6 -1.4169 0.4771
-10 -4 -5 1.1846 -1.0887
-10 -4 -4 -3.1432 0.0930
-10 -4 -3 0.0141 -1.0715
-10 -4 -2 -2.3349 -0.5967
-10 -4 -1 -0.5244 0.5406
-10 -3 -19 -0.9278 -2.4745
-10 -3 -18 3.1839 1.6352
-10 -3 -17 -1.4982 -3.3914
-10 -3 -16 -0.2468 0.4447
-10 -3 -15 -0.2536 -2.1563
-10 -3 -14 -1.1877 -0.1426
-10 -3 -13 1.1804 -2.9573
-10 -3 -12 -1.2701 0.7231
-10 -3 -11 1.4077 -1.8455
-10 -3 -10 -1.3455 -0.2209
-10 -3 -7 0.6000 -2.2271
-10 -3 -6 0.5434 -0.3587
-10 -3 -5 2.0019 -0.8781
-10 -3 -4 -0.1677 -0.3985
-10 -3 -3 1.3559 -0.8571
-10 -3 -2 -2.0210 0.4467
-10 -3 -1 0.0831 -0.3163
-10 -2 -19 3.7786 -0.6497
-10 -2 -18 -0.3355 -2.5212
-10 -2 -17 0.6746 1.0998
-10 -2 -16 1.5207 -3.7474
-10 -2 -15 -0.1065 2.4095
-10 -2 -14 -0.9340 -0.5535
-10 -2 -13 0.3870 0.5918
-10 -2 -12 -2.2394 0.2821
-10 -2 -11 0.5998 -0.3093
-10 -2 -10 -2.1230 1.8061
-10 -2 -9 1.4736 -0.8684
-10 -2 -8 -3.0221 1.9458
-10 -2 -7 0.7772 -1.1073
-10 -2 -6 -2.7328 0.3259
-10 -2 -5 0.3896 -2.1566
-10 -2 -4 -3.7417 -0.7062
-10 -2 -3 0.0851 -2.2479
-10 -2 -2 -3.1277 -0.8731
-10 -2 -1 -0.0175 -0.2493
-10 -1 -19 -2.2124 -1.2475
-10 -1 -18 2.3803 0.1928
-10 -1 -17 -5.9380 -2.8864
-10 -1 -16 0.4135 2.6621
-10 -1 -15 -2.5642 -1.3137
-10 -1 -14 -0.0929 1.3251
-10 -1 -13 0.7111 -0.9581
-10 -1 -12 0.3947 1.4360
-10 -1 -11 0.1404 -0.9882
-10 -1 -10 -0.2025 -0.4681
-10 -1 -9 -0.3523 -1.1708
-10 -1 -8 0.5463 -0.5027
-10 -1 -7 -0.8289 -1.1202
-10 -1 -6 0.7922 -0.4807
-10 -1 -5 -0.2479 -0.6243
-10 -1 -4 0.1478 -0.9087
-10 -1 -3 -0.8609 -0.1261
-10 -1 -2 -1.0409 -0.4456
-10 -1 -1 -0.7388 -0.0194
-9 -17 -1 0.4774 -0.4215
-9 -16 -8 -1.3855 1.1421
-9 -16 -7 0.1994 -0.6127
-9 -16 -6 0.3975 -0.1897
-9 -16 -5 -0.2860 -1.2109
-9 -16 -4 0.8992 -0.1705
-9 -16 -1 0.5810 0.5928
-9 -15 -12 -0.6791 0.7819
-9 -15 -11 -0.6871 0.4290
-9 -15 -10 -2.1487 1.0454
-9 -15 -9 0.0492 1.2702
-9 -15 -8 -1.1433 0.7897
-9 -15 -7 0.5797 -0.7816
-9 -15 -6 -1.2893 1.0677
-9 -15 -5 -1.1035 -1.5253
-9 -15 -4 -0.7983 0.2945
-9 -15 -1 -1.3255 -1.2185
-9 -14 -15 0.3896 -0.8796
-9 -14 -14 -0.7680 1.2513
-9 -14 -13 -0.2282 -0.9868
-9 -14 -12 -0.9897 0.6157
-9 -14 -11 -1.2852 0.0951
-9 -14 -10 -0.1269 0.1654
-9 -14 -9 -0.8268 0.5024
-9 -14 -8 0.7120 -0.5169
-9 -14 -7 0.4563 -1.7729
-9 -14 -6 -0.0178 -0.5158
-9 -14 -5 0.0276 -1.0918
-9 -14 -4 1.0323 2.0725
-9 -14 -1 -0.0613 -1.5380
-9 -13 -17 -0.0532 1.0400
-9 -13 -16 0.4133 -0.3097
-9 -13 -15 0.2952 0.5385
-9 -13 -14 0.6681 0.3138
-9 -13 -13 -0.0450 -0.8629
-9 -13 -12 1.1970 1.2281
-9 -13 -11 -1.0833 -0.7007
-9 -13 -10 1.6754 1.4465
-9 -13 -9 0.2457 -0.6717
-9 -13 -8 1.0085 -0.6163
-9 -13 -7 0.4810 -1.2955
-9 -13 -6 -1.1073 -0.7339
-9 -13 -5 0.3255 -1.9449
-9 -13 -4 0.1526 -0.6879
-9 -13 -3 1.3808 -1.1678
-9 -13 -2 1.1142 -1.4909
-9 -13 -1 -1.7507 -0.5372
-9 -12 -17 -0.6496 0.1126
-9 -12 -16 0.1855 0.0329
-9 -12 -15 0.4633 -0.1990
-9 -12 -14 -0.9780 -1.2222
-9 -12 -13 0.4401 -0.2814
-9 -12 -12 -0.9270 -0.7344
-9 -12 -11 -0.2326 0.4761
-9 -12 -10 0.1067 -1.2055
-9 -12 -9 -0.9777 0.6689
-9 -12 -8 0.6739 -3.3374
-9 -12 -7 -0.9352 -0.4897
-9 -12 -6 -0.8970 -2.0729
-9 -12 -5 -0.4524 -0.7331
-9 -12 -4 -0.4731 0.2342
-9 -12 -3 -0.5220 -1.5875
-9 -12 -2 -1.1529 1.0230
-9 -12 -1 0.0308 -1.2341
-9 -11 -17 1.1946 -0.6177
-9 -11 -16 0.9747 -0.5791
-9 -11 -15 1.1513 0.3305
-9 -11 -14 0.6570 -0.3676
-9 -11 -13 0.9546 -0.2837
-9 -11 -12 -0.1895 0.0832
-9 -11 -11 0.2875 -0.8257
-9 -11 -10 0.7031 -0.0257
-9 -11 -9 -1.2374 -1.2078
-9 -11 -8 0.4568 -1.2899
-9 -11 -7 -1.4135 -1.1265
-9 -11 -6 -1.2748 -2.2667
-9 -11 -5 0.5573 -1.2056
-9 -11 -4 -0.8713 -2.2182
-9 -11 -3 2.3667 -0.6113
-9 -11 -2 -0.4287 -3.3946
-9 -11 -1 3.4730 0.1572
-9 -10 -18 -0.8706 0.3817
-9 -10 -17 -1.4993 -0.2051
-9 -10 -16 -0.9819 -0.0546
-9 -10 -15 -0.9202 -1.4425
-9 -10 -14 -0.7993 -1.4383
-9 -10 -13 -0.2279 0.8839
-9 -10 -12 -0.0818 -1.7973
-9 -10 -11 -0.7431 2.0011
-9 -10 -10 0.3622 -1.7528
-9 -10 -9 -0.8072 1.3828
-9 -10 -8 0.9442 -3.0289
-9 -10 -7 -0.7793 0.5110
-9 -10 -6 -0.7337 -3.1129
-9 -10 -5 -0.1945 -0.1458
-9 -10 -4 -0.8442 0.2451
-9 -10 -3 -0.0249 0.0084
-9 -10 -2 -0.7120 2.7102
-9 -10 -1 0.5231 0.2466
-9 -9 -17 1.2971 -0.9665
-9 -9 -16 -0.9943 0.9942
-9 -9 -15 0.4597 0.3885
-9 -9 -14 -1.0188 0.5880
-9 -9 -13 -0.0014 -0.4515
-9 -9 -12 -1.1916 -0.1736
-9 -9 -11 0.2791 -0.3447
-9 -9 -10 -1.4417 -0.5830
-9 -9 -9 -0.6836 0.0298
-9 -9 -8 -0.7094 -1.8243
-9 -9 -7 -1.7236 -0.2951
-9 -9 -6 -1.1380 -2.5236
-9 -9 -5 -0.5209 -0.0840
-9 -9 -4 -0.4456 -1.4640
-9 -9 -3 3.5879 -0.3414
-9 -9 -2 1.2648 -1.7519
-9 -9 -1 6.5491 0.2423
-9 -8 -15 0.1228 -0.6780
-9 -8 -14 0.8996 0.4289
-9 -8 -13 -0.0180 -0.0969
-9 -8 -12 1.2264 -0.2640
-9 -8 -11 -1.5896 1.0100
-9 -8 -10 1.9678 -0.6295
-9 -8 -9 -1.3736 1.2734
-9 -8 -8 2.0593 -1.6011
-9 -8 -7 -2.4179 0.3542
-9 -8 -6 -0.1569 -0.6571
-9 -8 -5 -1.5374 1.0739
-9 -8 -4 -0.8663 2.3905
-9 -8 -3 -0.2686 1.3753
-9 -8 -2 -0.7036 2.9177
-9 -8 -1 1.1865 0.2656
-9 -7 -14 -1.0975 -0.1700
-9 -7 -13 0.0479 -1.9804
-9 -7 -12 -0.6621 0.2868
-9 -7 -11 0.6576 -1.6835
-9 -7 -10 0.4137 -0.2182
-9 -7 -9 -0.3477 -1.5273
-9 -7 -8 1.2583 -1.7726
-9 -7 -7 -1.3151 -1.3848
-9 -7 -6 0.8191 -1.6051
-9 -7 -5 -0.4891 0.5490
-9 -7 -4 3.3611 -0.4661
-9 -7 -3 2.1213 0.6102
-9 -7 -2 3.9714 0.0427
-9 -7 -1 3.4468 0.7439
-9 -6 -21 0.2960 0.8691
-9 -6 -20 0.7344 0.7097
-9 -6 -19 0.0944 1.6026
-9 -6 -18 0.0248 0.9742
-9 -6 -17 0.0708 2.2454
-9 -6 -16 0.3499 0.1511
-9 -6 -15 -0.1078 1.2481
-9 -6 -14 -0.1194 -0.2375
-9 -6 -13 -0.2243 0.7872
-9 -6 -12 -0.6546 -0.9292
-9 -6 -11 -1.4212 0.2461
-9 -6 -10 0.5713 -0.1432
-9 -6 -9 -1.9859 -0.4483
-9 -6 -8 -0.4010 -1.0444
-9 -6 -7 -3.8968 0.6563
-9 -6 -6 -1.0852 -0.7153
-9 -6 -5 -3.3420 0.5986
-9 -6 -4 -0.6795 0.8945
-9 -6 -3 -1.3106 -0.3392
-9 -6 -2 -0.0929 -0.7784
-9 -6 -1 0.7797 -0.2841
-9 -5 -22 -1.0851 -0.2210
-9 -5 -21 -0.1028 -0.3090
-9 -5 -20 -1.5388 -1.5742
-9 -5 -19 -1.9754 -0.3341
-9 -5 -18 -0.2945 -1.8754
-9 -5 -17 -3.1938 0.3573
-9 -5 -16 -0.2307 -0.4513
-9 -5 -15 -1.9758 0.4951
-9 -5 -14 -0.3075 0.0613
-9 -5 -13 -0.4682 -0.7073
-9 -5 -12 -0.4313 1.2620
-9 -5 -11 1.8688 -2.2216
-9 -5 -10 -1.0394 0.8818
-9 -5 -9 0.9672 -2.3129
-9 -5 -8 1.4806 -0.2190
-9 -5 -7 -0.4678 -1.2163
-9 -5 -6 2.1420 1.0004
-9 -5 -5 1.2150 0.5666
-9 -5 -4 3.2264 0.9299
-9 -5 -3 1.1069 1.2094
-9 -5 -2 3.8336 0.5253
-9 -5 -1 -0.5387 0.8541
-9 -4 -22 0.5080 -0.3774
-9 -4 -21 0.6229 1.0116
-9 -4 -20 -0.0085 1.3999
-9 -4 -19 -0.9315 0.1308
-9 -4 -18 -0.9721 3.5278
-9 -4 -17 -1.0279 1.0512
-9 -4 -16 -0.9820 2.1260
-9 -4 -15 0.1277 1.2814
-9 -4 -14 -1.0131 1.6267
-9 -4 -13 1.1053 1.2607
-9 -4 -12 -1.9689 -0.4662
-9 -4 -11 0.8072 2.2993
-9 -4 -10 -0.7865 -0.4488
-9 -4 -9 -1.1974 0.9179
-9 -4 -8 -0.9637 0.7337
-9 -4 -7 -2.3593 0.7683
-9 -4 -6 -0.9456 -1.2986
-9 -4 -5 -2.4931 1.2421
-9 -4 -4 -0.0764 -1.3380
-9 -4 -3 -1.7035 -0.6355
-9 -4 -2 0.4612 -2.3357
-9 -4 -1 -0.0129 -0.9005
-9 -3 -22 -0.8736 -0.1321
-9 -3 -21 0.8070 1.0540
-9 -3 -20 -3.4481 -0.8695
-9 -3 -19 0.2491 1.5627
-9 -3 -18 -1.8647 -0.5214
-9 -3 -17 -1.6109 3.1547
-9 -3 -16 -0.0674 -0.0169
-9 -3 -15 -0.8600 2.4723
-9 -3 -14 -1.3382 -0.2152
-9 -3 -13 0.0154 0.9145
-9 -3 -12 -0.8948 0.5525
-9 -3 -11 0.5051 -1.0054
-9 -3 -10 -2.4571 1.9113
-9 -3 -9 2.4311 -1.5388
-9 -3 -8 -0.6845 1.8433
-9 -3 -7 1.2677 -0.3245
-9 -3 -6 1.5372 2.4832
-9 -3 -5 1.1514 0.0826
-9 -3 -4 1.8813 2.7979
-9 -3 -3 0.7694 0.7754
-9 -3 -2 1.4913 1.9879
-9 -3 -1 -2.4249 0.6739
-9 -2 -22 0.5116 -1.5521
-9 -2 -21 -0.9244 1.7317
-9 -2 -20 -0.6453 -0.3814
-9 -2 -19 -1.3436 1.1103
-9 -2 -18 -0.7085 4.0176
-9 -2 -17 -0.4420 -1.0241
-9 -2 -16 -0.3471 2.7521
-9 -2 -15 0.9779 -0.1231
-9 -2 -14 -1.3331 2.0790
-9 -2 -13 1.3382 -0.0003
-9 -2 -12 -2.6675 2.2008
-9 -2 -11 1.7183 1.7375
-9 -2 -10 -2.1088 1.1807
-9 -2 -9 0.2852 2.2948
-9 -2 -8 -0.6994 1.8329
-9 -2 -7 -1.0611 0.2731
-9 -2 -6 -0.4759 1.2512
-9 -2 -5 -1.3784 0.7397
-9 -2 -4 0.0263 0.0437
-9 -2 -3 -1.0415 -0.2745
-9 -2 -2 0.9315 -0.9736
-9 -2 -1 0.2267 -0.4717
-9 -1 -22 -0.0530 1.1888
-9 -1 -21 -1.3756 0.9538
-9 -1 -20 -2.3082 0.6777
-9 -1 -19 1.6954 1.3990
-9 -1 -18 -1.5949 0.6386
-9 -1 -17 1.3014 1.5960
-9 -1 -16 0.3475 -0.2119
-9 -1 -15 -1.4797 0.8882
-9 -1 -14 -1.0603 -0.3127
-9 -1 -13 -0.0774 0.4781
-9 -1 -12 -0.9761 0.3163
-9 -1 -11 -0.5277 0.1572
-9 -1 -10 -0.8025 1.1913
-9 -1 -9 1.0514 -0.5256
-9 -1 -8 -0.7103 1.7590
-9 -1 -7 1.4662 -0.3342
-9 -1 -6 0.2583 2.1863
-9 -1 -5 0.9480 -0.1647
-9 -1 -4 1.0927 3.1383
-9 -1 -3 -1.1485 0.0845
-9 -1 -2 0.6320 2.6111
-9 -1 -1 -4.0387 0.1685
-8 -18 -7 -0.2257 -0.2121
-8 -18 -6 1.0955 0.8439
-8 -18 -5 -1.3911 0.9533
-8 -18 -4 0.0521 -0.3077
-8 -18 -3 -0.6150 0.4577
-8 -18 -2 -0.3872 -0.3025
-8 -18 -1 0.1542 -0.3214
-8 -17 -10 -0.4857 1.1604
-8 -17 -9 0.8301 -0.0163
-8 -17 -8 -0.3499 0.1826
-8 -17 -7 -0.9683 -0.2002
-8 -17 -6 -0.1985 0.2886
-8 -17 -5 -0.7081 -0.1018
-8 -17 -4 -0.9727 -0.4879
-8 -17 -3 0.1042 0.2406
-8 -17 -2 -2.3272 -0.9278
-8 -17 -1 -0.1281 0.1417
-8 -16 -14 0.0085 -1.4852
-8 -16 -13 0.6534 -0.3864
-8 -16 -12 -0.5612 -0.9600
-8 -16 -11 0.5971 -0.3906
-8 -16 -10 -0.5411 -0.4113
-8 -16 -9 0.3124 -0.6415
-8 -16 -8 -0.6363 0.2537
-8 -16 -7 0.1726 0.2411
-8 -16 -6 -0.2461 0.5879
-8 -16 -5 0.2332 0.3544
-8 -16 -4 1.1334 -1.8342
-8 -16 -3 -1.6728 0.0622
-8 -16 -2 0.2069 0.0420
-8 -16 -1 -1.3051 -0.2331
-8 -15 -17 0.5577 -0.6729
-8 -15 -16 0.4910 0.9713
-8 -15 -15 0.7190 0.1169
-8 -15 -14 0.1132 0.7320
-8 -15 -13 0.7378 -0.0866
-8 -15 -12 0.0770 -0.2004
-8 -15 -11 1.9423 -0.0009
-8 -15 -10 0.2515 -0.6794
-8 -15 -9 1.5150 -0.2538
-8 -15 -8 -0.2444 -0.6878
-8 -15 -7 1.4910 0.4857
-8 -15 -6 0.7758 -0.1079
-8 -15 -5 0.3142 -1.4025
-8 -15 -4 -0.9678 -0.0584
-8 -15 -2 -2.1360 0.4724
-8 -15 -1 1.0806 3.4329
-8 -14 -17 -0.2927 -0.2228
-8 -14 -16 0.1202 -1.3324
-8 -14 -15 0.5843 -1.5462
-8 -14 -14 0.6593 -0.1778
-8 -14 -13 0.8474 -1.9655
-8 -14 -12 0.4489 0.7049
-8 -14 -11 0.2403 -1.9367
-8 -14 -10 -0.4962 0.5817
-8 -14 -9 -0.3429 -0.4848
-8 -14 -8 -0.6731 0.6399
-8 -14 -7 0.3000 0.3206
-8 -14 -6 -0.4496 0.2300
-8 -14 -5 1.0904 -0.8539
-8 -14 -4 -2.0566 -0.7805
-8 -14 -3 -1.7792 0.9058
-8 -14 -2 -1.5204 0.6321
-8 -14 -1 -1.4575 -2.0557
-8 -13 -17 -1.0719 -0.6497
-8 -13 -16 0.8198 0.8710
-8 -13 -15 -0.5650 0.1683
-8 -13 -14 0.0300 0.5093
-8 -13 -13 0.4817 -0.2087
-8 -13 -12 -0.0408 0.1544
-8 -13 -11 1.1609 0.3214
-8 -13 -10 -0.1397 -0.6285
-8 -13 -9 0.7479 1.2722
-8 -13 -8 0.3378 -0.3251
-8 -13 -7 1.3257 1.4007
-8 -13 -6 -0.2831 -0.9900
-8 -13 -5 0.0040 -0.8584
-8 -13 -4 -1.1180 -0.1196
-8 -13 -3 0.6652 -1.1513
-8 -13 -2 -2.0548 1.9972
-8 -13 -1 2.1799 -0.0227
-8 -12 -18 -0.5317 -0.0272
-8 -12 -17 0.0178 -0.3247
-8 -12 -16 0.1206 0.0706
-8 -12 -15 0.0325 -0.4888
-8 -12 -14 0.1053 1.4741
-8 -12 -13 0.9636 -1.4791
-8 -12 -12 -0.0208 2.6208
-8 -12 -11 -0.0944 -1.7418
-8 -12 -10 0.5589 3.4603
-8 -12 -9 -0.9546 -1.0869
-8 -12 -8 0.9616 2.7450
-8 -12 -7 -0.4221 -0.1232
-8 -12 -6 0.5522 1.3752
-8 -12 -5 -0.2957 -0.2543
-8 -12 -4 -1.6805 0.5025
-8 -12 -3 -0.8576 1.1615
-8 -12 -2 -1.8624 -1.0168
-8 -12 -1 -0.1187 -0.4113
-8 -11 -18 0.8353 -1.5899
-8 -11 -17 -0.8096 -1.0654
-8 -11 -16 1.4827 -0.6117
-8 -11 -15 -0.4794 0.4903
-8 -11 -14 0.7531 -0.6801
-8 -11 -13 -0.4578 1.5358
-8 -11 -12 -0.6985 0.2542
-8 -11 -11 0.2634 1.1189
-8 -11 -10 -1.3793 0.8747
-8 -11 -9 0.8957 1.6342
-8 -11 -8 -0.2907 0.4609
-8 -11 -7 0.7227 2.1337
-8 -11 -6 0.3113 -0.7065
-8 -11 -5 0.1726 0.9344
-8 -11 -4 0.1932 -0.8662
-8 -11 -3 -0.6054 0.1586
-8 -11 -2 -1.2684 -0.6170
-8 -11 -1 0.2797 0.4503
-8 -10 -19 -0.2749 0.3778
-8 -10 -18 -0.5384 1.0129
-8 -10 -17 -0.5420 0.0413
-8 -10 -16 -0.7768 0.0767
-8 -10 -15 -1.0907 -1.2084
-8 -10 -14 0.6763 0.0298
-8 -10 -13 0.1341 -1.1623
-8 -10 -12 0.1518 0.4868
-8 -10 -11 0.6194 0.8484
-8 -10 -10 0.2003 0.2800
-8 -10 -9 -0.4237 1.2073
-8 -10 -8 0.4570 0.2416
-8 -10 -7 -0.2296 1.1025
-8 -10 -6 0.3176 -0.4581
-8 -10 -5 0.8912 0.3762
-8 -10 -4 -1.5171 -1.0812
-8 -10 -3 -0.1191 1.9157
-8 -10 -2 -2.9050 -1.4741
-8 -10 -1 -0.7373 3.1003
-8 -9 -19 -0.3924 -0.3580
-8 -9 -18 0.9599 -2.7477
-8 -9 -17 -0.3086 -0.6636
-8 -9 -16 0.4180 -0.7691
-8 -9 -15 -0.9300 0.3515
-8 -9 -14 -1.4795 -0.3125
-8 -9 -13 -2.1168 1.7172
-8 -9 -12 -1.3095 -0.6137
-8 -9 -11 -1.3288 1.4424
-8 -9 -10 -0.3841 -0.5432
-8 -9 -9 0.0520 1.3752
-8 -9 -8 0.3331 -0.1668
-8 -9 -7 0.4282 2.2538
-8 -9 -6 1.0015 -1.5873
-8 -9 -5 -0.5408 1.9721
-8 -9 -4 0.2864 -3.0976
-8 -9 -3 -1.9061 2.0185
-8 -9 -2 -0.3288 -1.6954
-8 -9 -1 -0.5158 4.4384
-8 -8 -20 1.1613 1.6650
-8 -8 -19 0.5806 0.8017
-8 -8 -18 -0.1737 1.4830
-8 -8 -17 0.4228 -1.2065
-8 -8 -16 -0.6318 0.2183
-8 -8 -15 0.5723 -1.8926
-8 -8 -14 0.8802 1.1561
-8 -8 -13 0.1501 -0.6370
-8 -8 -12 0.8095 2.5128
-8 -8 -11 -0.8570 1.3547
-8 -8 -10 0.1884 0.7968
-8 -8 -9 -2.1371 1.8190
-8 -8 -8 -0.0405 -0.1553
-8 -8 -7 -0.8158 1.5128
-8 -8 -6 0.4450 -1.0555
-8 -8 -5 -0.2803 0.3260
-8 -8 -4 -2.2602 -0.6274
-8 -8 -3 -1.1586 1.4146
-8 -8 -2 -4.6485 -0.7321
-8 -8 -1 -0.9308 2.6604
-8 -7 -21 -0.8546 0.6282
-8 -7 -20 -0.2180 -0.4849
-8 -7 -19 -0.3952 -0.5143
-8 -7 -18 0.0291 -2.1303
-8 -7 -17 -1.1193 0.0937
-8 -7 -16 -0.3411 -1.5448
-8 -7 -15 -1.6105 0.2460
-8 -7 -14 -1.3802 -1.3632
-8 -7 -13 -0.4039 0.6022
-8 -7 -12 0.0192 -1.4017
-8 -7 -11 1.2581 -0.1789
-8 -7 -10 1.2639 -0.6988
-8 -7 -9 1.4531 0.8716
-8 -7 -8 1.9396 -0.8974
-8 -7 -7 0.8924 1.3626
-8 -7 -6 2.4246 -2.0998
-8 -7 -5 -0.1831 0.8601
-8 -7 -4 1.1779 -3.1720
-8 -7 -3 -1.4132 3.6327
-8 -7 -2 0.9231 -1.7485
-8 -7 -1 -0.7827 6.6158
-8 -6 -22 1.2629 0.6999
-8 -6 -21 2.0634 1.2493
-8 -6 -20 1.5218 1.3771
-8 -6 -19 0.8693 0.5027
-8 -6 -18 0.9992 1.7310
-8 -6 -17 0.4655 -1.7760
-8 -6 -16 0.2789 2.0279
-8 -6 -15 0.4920 -2.0336
-8 -6 -14 0.6695 3.0445
-8 -6 -13 0.3281 -0.5791
-8 -6 -12 -0.4265 3.5704
-8 -6 -11 0.1234 0.0206
-8 -6 -10 -0.0525 1.7178
-8 -6 -9 -1.7019 -0.1142
-8 -6 -8 1.4976 1.3975
-8 -6 -7 -1.5287 -0.7084
-8 -6 -6 0.1754 0.0580
-8 -6 -5 -2.7064 -0.6367
-8 -6 -4 -1.3834 0.0012
-8 -6 -3 -4.2414 0.4254
-8 -6 -2 -2.3087 0.4273
-8 -6 -1 -2.0508 1.8088
-8 -5 -23 0.2249 0.9860
-8 -5 -22 -1.3618 -0.0617
-8 -5 -21 -0.5691 -0.1003
-8 -5 -20 -0.7912 -0.0122
-8 -5 -19 -0.0486 -1.0414
-8 -5 -18 -0.3376 -1.1689
-8 -5 -17 0.0585 -0.6055
-8 -5 -16 -0.0785 -1.7346
-8 -5 -15 -0.2355 -0.4035
-8 -5 -14 0.2251 -1.4711
-8 -5 -13 1.0460 0.8671
-8 -5 -12 1.5417 -1.8020
-8 -5 -11 2.0084 1.1371
-8 -5 -10 1.6094 0.3930
-8 -5 -9 2.1069 -0.3172
-8 -5 -8 1.3537 -0.0322
-8 -5 -7 1.2711 0.6418
-8 -5 -6 2.3854 -1.2408
-8 -5 -5 -0.9676 1.1107
-8 -5 -4 1.9092 -0.4379
-8 -5 -3 -1.5002 3.5828
-8 -5 -2 2.3854 0.0786
-8 -5 -1 -0.7061 7.5989
-8 -4 -23 0.9464 0.3005
-8 -4 -22 -0.0124 -0.3354
-8 -4 -21 0.7973 0.4139
-8 -4 -20 -0.3409 0.8156
-8 -4 -19 -0.1860 -0.6239
-8 -4 -18 0.7181 0.5442
-8 -4 -17 -1.6355 -2.3952
-8 -4 -16 0.4248 0.3888
-8 -4 -15 -0.7583 -2.3416
-8 -4 -14 1.0130 0.8116
-8 -4 -13 -0.2688 -1.4193
-8 -4 -12 1.3032 1.0072
-8 -4 -11 2.3667 -1.3204
-8 -4 -10 0.1605 -0.5491
-8 -4 -9 1.6972 -0.5321
-8 -4 -8 0.6330 -0.6854
-8 -4 -7 -1.9326 -1.0378
-8 -4 -6 -0.1934 -0.1904
-8 -4 -5 -3.0403 -0.3359
-8 -4 -4 -0.7352 0.3410
-8 -4 -3 -4.5714 1.3342
-8 -4 -2 1.5953 0.3102
-8 -4 -1 -2.5593 1.3181
-8 -3 -24 -0.2662 -0.8207
-8 -3 -23 -1.0188 0.6314
-8 -3 -22 -1.0005 -1.1129
-8 -3 -21 -0.1861 1.1755
-8 -3 -20 -0.7028 -0.0359
-8 -3 -19 1.0273 -0.5893
-8 -3 -18 -0.7233 0.2742
-8 -3 -17 0.5414 -0.9501
-8 -3 -16 -0.1229 -0.2183
-8 -3 -15 0.0491 0.1635
-8 -3 -14 0.2297 0.3515
-8 -3 -13 1.1198 0.4423
-8 -3 -12 0.5130 -0.7830
-8 -3 -11 0.8643 1.4736
-8 -3 -10 0.6642 -1.7562
-8 -3 -9 -0.3675 -0.8128
-8 -3 -8 -0.2180 0.3817
-8 -3 -7 -0.5226 -0.3720
-8 -3 -6 -0.2982 0.4983
-8 -3 -5 -1.5746 1.0963
-8 -3 -4 1.2626 0.8351
-8 -3 -3 -1.0795 2.9392
-8 -3 -2 2.9975 2.0606
-8 -3 -1 -0.2137 5.4557
-8 -2 -24 0.8014 -1.1328
-8 -2 -23 -1.3045 -0.2096
-8 -2 -22 0.0306 -0.9451
-8 -2 -21 -0.6915 0.3828
-8 -2 -20 -0.2132 -0.8241
-8 -2 -19 0.5133 -0.5698
-8 -2 -18 -0.3142 0.1127
-8 -2 -17 -1.4541 -2.2036
-8 -2 -16 0.8283 0.8499
-8 -2 -15 -0.5257 -2.6063
-8 -2 -14 1.2939 -0.2289
-8 -2 -13 0.7090 -1.7854
-8 -2 -12 2.8035 -0.3692
-8 -2 -11 1.1976 -2.4304
-8 -2 -10 1.3322 -0.4508
-8 -2 -9 1.0219 -1.7372
-8 -2 -8 -0.3176 -0.7276
-8 -2 -7 -0.9968 -0.6563
-8 -2 -6 0.4923 0.0586
-8 -2 -5 -2.2427 -0.0909
-8 -2 -4 0.6523 1.1160
-8 -2 -3 -2.4860 -0.5266
-8 -2 -2 3.9724 0.0598
-8 -2 -1 -0.7763 -1.2333
-8 -1 -24 0.2343 0.0385
-8 -1 -23 -1.7545 0.1795
-8 -1 -22 0.2440 0.4675
-8 -1 -21 -0.6736 1.3688
-8 -1 -20 -0.2084 -0.5176
-8 -1 -19 1.5127 0.3692
-8 -1 -18 -1.0958 0.2473
-8 -1 -17 3.7752 -0.3812
-8 -1 -16 -0.0141 1.3765
-8 -1 -15 3.1188 0.6541
-8 -1 -14 0.5840 -0.2518
-8 -1 -13 2.6587 0.0002
-8 -1 -12 -0.0578 -1.4617
-8 -1 -11 2.4531 -0.1173
-8 -1 -10 -0.3018 -2.9118
-8 -1 -9 0.5623 -0.2320
-8 -1 -8 -0.4795 -0.3399
-8 -1 -7 0.0838 -0.4628
-8 -1 -6 -0.7058 1.4254
-8 -1 -5 1.0907 -0.1143
-8 -1 -4 0.2825 2.5280
-8 -1 -3 1.6207 1.2779
-8 -1 -2 1.3745 2.3537
-8 -1 -1 0.3347 1.6423
-7 -21 -4 1.0794 1.4490
-7 -21 -3 0.8817 1.9959
-7 -21 -2 2.0836 0.5800
-7 -21 -1 0.1693 0.0808
-7 -20 -8 -0.6070 -1.6766
-7 -20 -7 0.2411 0.1895
-7 -20 -6 0.0765 -1.0170
-7 -20 -5 1.9989 0.5331
-7 -20 -4 0.3302 0.5777
-7 -20 -3 3.7075 -1.0086
-7 -20 -2 -1.1388 0.9189
-7 -20 -1 2.9632 -1.0529
-7 -19 -11 -0.2439 -0.6863
-7 -19 -10 0.2129 0.8144
-7 -19 -9 -1.0037 0.0541
-7 -19 -8 -0.3410 0.8177
-7 -19 -7 -1.4213 1.0190
-7 -19 -6 0.2046 1.0892
-7 -19 -5 0.0226 1.0492
-7 -19 -4 0.5414 -0.6242
-7 -19 -3 1.1825 1.1347
-7 -19 -2 0.5441 -0.1825
-7 -19 -1 -0.1775 0.4762
-7 -18 -13 1.3569 -0.4293
-7 -18 -12 -0.8307 1.2695
-7 -18 -11 0.9969 -0.8012
-7 -18 -10 -0.0335 0.2270
-7 -18 -9 -0.0307 -0.6655
-7 -18 -8 0.3767 -0.3709
-7 -18 -7 1.5515 -0.6065
-7 -18 -6 1.1054 -0.4140
-7 -18 -5 2.0749 -0.5420
-7 -18 -4 0.1775 0.2305
-7 -18 -3 2.6705 -0.7282
-7 -18 -2 -0.5646 1.5611
-7 -18 -1 3.7319 -0.9083
-7 -17 -15 0.8180 0.6299
-7 -17 -14 0.0658 0.2871
-7 -17 -13 0.9506 0.6905
-7 -17 -12 -0.0636 1.0957
-7 -17 -11 0.5619 -1.3291
-7 -17 -10 0.1185 0.6882
-7 -17 -9 -0.2480 -0.8976
-7 -17 -8 0.0569 -0.8355
-7 -17 -7 -0.5064 -0.3348
-7 -17 -6 -0.1572 -2.2310
-7 -17 -5 -0.9468 0.6024
-7 -17 -4 1.0694 -0.8178
-7 -17 -3 0.6888 1.5326
-7 -17 -2 0.9485 0.5755
-7 -17 -1 1.7069 0.1534
-7 -16 -17 0.0759 0.2706
-7 -16 -16 -0.8157 0.7650
-7 -16 -15 -0.3214 -0.1420
-7 -16 -14 -0.0111 0.2892
-7 -16 -13 1.5190 -0.2684
-7 -16 -12 0.3075 0.6641
-7 -16 -11 2.0540 -0.2797
-7 -16 -10 0.1444 0.6704
-7 -16 -9 1.0427 -0.2625
-7 -16 -8 0.8869 -0.8090
-7 -16 -7 -0.1635 -0.0022
-7 -16 -6 0.1452 -0.1182
-7 -16 -5 -0.8454 -0.1129
-7 -16 -4 0.0265 1.5927
-7 -16 -3 1.1190 0.0093
-7 -16 -2 0.0314 0.5119
-7 -16 -1 -1.2110 -0.2234
-7 -15 -17 0.8727 0.5542
-7 -15 -16 0.1097 -0.1946
-7 -15 -15 0.8609 1.2998
-7 -15 -14 -1.0090 0.4891
-7 -15 -13 0.2497 0.7392
-7 -15 -12 -0.9403 -0.3375
-7 -15 -11 0.8960 -0.4927
-7 -15 -10 -0.0137 -0.4583
-7 -15 -9 0.4025 -0.6292
-7 -15 -8 0.5624 -1.0912
-7 -15 -7 -0.3447 0.3237
-7 -15 -6 -0.6085 -0.5887
-7 -15 -5 0.4623 3.1330
-7 -15 -4 1.5485 -0.8949
-7 -15 -3 0.7631 1.6197
-7 -15 -2 2.2951 -0.6255
-7 -15 -1 0.6785 -1.0807
-7 -14 -18 -0.4058 0.9107
-7 -14 -17 -0.5513 -1.1061
-7 -14 -16 -0.0018 -0.5138
-7 -14 -15 0.2726 -0.8913
-7 -14 -14 1.8903 -0.7051
-7 -14 -13 1.2641 0.0265
-7 -14 -12 2.3263 0.0570
-7 -14 -11 1.3997 0.7081
-7 -14 -10 1.4232 -0.4256
-7 -14 -9 0.7041 0.5807
-7 -14 -8 0.3263 -1.4417
-7 -14 -7 -0.6970 2.0725
-7 -14 -6 0.5320 -1.3730
-7 -14 -5 -0.4231 2.2522
-7 -14 -4 1.1948 0.3168
-7 -14 -3 1.0141 0.2208
-7 -14 -2 -2.6077 -0.9066
-7 -14 -1 -0.2802 -0.0747
-7 -13 -19 1.6354 -0.3447
-7 -13 -18 -0.9735 0.0261
-7 -13 -17 0.8983 0.3891
-7 -13 -16 -0.9770 -0.1007
-7 -13 -15 -0.4660 -0.0056
-7 -13 -14 -2.7683 -0.2608
-7 -13 -13 -0.1420 -1.1385
-7 -13 -12 -1.6804 -0.5515
-7 -13 -11 0.4035 -1.3666
-7 -13 -10 -0.1875 -0.2848
-7 -13 -9 0.2308 -0.5683
-7 -13 -8 0.4628 0.5589
-7 -13 -7 -0.9574 0.3702
-7 -13 -5 0.3468 0.1400
-7 -13 -4 -0.4105 -0.1869
-7 -13 -3 0.8130 0.1833
-7 -13 -2 0.3366 -0.6889
-7 -13 -1 0.4046 0.3836
-7 -12 -20 -1.2788 -1.0330
-7 -12 -19 -0.7575 0.9270
-7 -12 -18 -0.6508 0.0718
-7 -12 -17 -0.2999 -0.5797
-7 -12 -16 0.3135 0.1082
-7 -12 -15 0.1583 0.2352
-7 -12 -14 1.1688 -0.3524
-7 -12 -13 0.9607 0.1700
-7 -12 -12 0.8624 0.4790
-7 -12 -11 1.3928 -1.2003
-7 -12 -10 -0.1016 0.0316
-7 -12 -9 0.2750 -1.1350
-7 -12 -8 -0.3198 -0.3481
-7 -12 -7 -0.2755 0.4208
-7 -12 -6 0.1177 -0.5072
-7 -12 -5 -0.0099 2.0920
-7 -12 -4 0.7187 -0.2376
-7 -12 -3 0.6790 0.8026
-7 -12 -2 -1.1153 -1.9376
-7 -12 -1 3.6211 0.2906
-7 -11 -21 -0.3251 -1.1309
-7 -11 -20 0.7538 0.7355
-7 -11 -19 0.5568 -0.4272
-7 -11 -18 -0.4975 0.1713
-7 -11 -17 0.3854 -0.3128
-7 -11 -16 0.0119 0.0018
-7 -11 -15 -1.1153 -1.0348
-7 -11 -14 -0.5400 0.0394
-7 -11 -13 0.0822 -0.9414
-7 -11 -12 -0.7073 -1.1016
-7 -11 -11 0.4302 -0.5260
-7 -11 -10 0.2479 -0.8132
-7 -11 -9 0.0607 -0.0412
-7 -11 -8 0.3703 0.5934
-7 -11 -7 -0.7190 0.2455
-7 -11 -6 -0.4901 1.7239
-7 -11 -5 0.4268 -0.2717
-7 -11 -4 -0.4523 1.5737
-7 -11 -3 1.6936 -0.0255
-7 -11 -2 0.5382 0.0726
-7 -11 -1 1.9700 0.4628
-7 -10 -21 -0.3070 0.2219
-7 -10 -20 -1.2740 -0.1471
-7 -10 -19 -0.1430 1.1319
-7 -10 -18 -0.1725 0.3976
-7 -10 -17 0.5580 1.1370
-7 -10 -16 -0.2168 0.5320
-7 -10 -15 1.1652 0.6140
-7 -10 -14 0.7134 -1.0839
-7 -10 -13 1.5634 -0.1022
-7 -10 -12 0.7288 -1.2639
-7 -10 -11 1.7001 -1.8805
-7 -10 -10 -1.0385 -0.2972
-7 -10 -9 0.9507 -1.3940
-7 -10 -8 -0.6817 -0.1638
-7 -10 -7 -0.7377 -0.1176
-7 -10 -6 0.7706 -0.7800
-7 -10 -5 -0.8190 1.4136
-7 -10 -4 2.3474 -2.1300
-7 -10 -3 0.6750 0.2031
-7 -10 -2 1.3866 -5.1075
-7 -10 -1 2.2478 -0.1813
-7 -9 -22 0.4946 -1.5334
-7 -9 -21 0.0802 -0.6782
-7 -9 -20 0.5532 -0.2890
-7 -9 -19 -0.3647 -0.6223
-7 -9 -18 0.6520 0.1873
-7 -9 -17 0.7438 0.0432
-7 -9 -16 1.1513 0.4300
-7 -9 -15 -0.3865 -0.5760
-7 -9 -14 1.2181 0.5849
-7 -9 -13 -0.6158 -1.9893
-7 -9 -12 0.5310 -1.5564
-7 -9 -11 -0.7491 -1.5254
-7 -9 -10 1.6565 -2.0422
-7 -9 -9 0.1965 -0.5442
-7 -9 -8 2.5079 -0.0064
-7 -9 -7 0.1417 -0.3173
-7 -9 -6 1.9236 1.8739
-7 -9 -5 0.4766 0.2106
-7 -9 -4 1.3461 0.4738
-7 -9 -3 1.2766 0.3709
-7 -9 -2 1.5807 -2.5012
-7 -9 -1 0.2821 0.3437
-7 -8 -23 -0.6630 -0.5657
-7 -8 -22 -0.0684 -0.5153
-7 -8 -21 -0.0534 -1.4525
-7 -8 -20 -0.3949 0.0275
-7 -8 -19 0.9829 -0.0320
-7 -8 -18 0.5480 0.3803
-7 -8 -17 1.2323 0.5647
-7 -8 -16 0.9260 -0.3533
-7 -8 -15 2.0975 0.3522
-7 -8 -14 1.0431 -1.6451
-7 -8 -13 2.1823 0.2659
-7 -8 -12 0.4197 -1.2345
-7 -8 -11 1.0719 0.2670
-7 -8 -10 -0.8303 -0.1798
-7 -8 -9 0.7112 0.7477
-7 -8 -8 -0.3219 -1.5416
-7 -8 -7 0.0817 0.3442
-7 -8 -6 1.7832 -2.2920
-7 -8 -5 -0.2322 1.7505
-7 -8 -4 4.2846 -4.5833
-7 -8 -3 -0.3003 1.1878
-7 -8 -2 2.8074 -7.5410
-7 -8 -1 1.0215 -0.0061
-7 -7 -23 -0.0195 -0.7137
-7 -7 -22 -0.5817 -1.8864
-7 -7 -21 -0.8175 0.2113
-7 -7 -20 -0.5502 -1.5122
-7 -7 -19 -0.3534 -0.0357
-7 -7 -18 -0.0981 0.0871
-7 -7 -17 0.6769 -0.7573
-7 -7 -16 -0.1325 0.7603
-7 -7 -15 -0.3201 -1.6435
-7 -7 -14 -0.1902 -0.3432
-7 -7 -13 -1.0618 -2.7930
-7 -7 -12 -0.5772 -2.1046
-7 -7 -11 -0.6437 -2.1302
-7 -7 -10 2.5372 -1.0521
-7 -7 -9 0.2905 -0.9450
-7 -7 -8 2.8700 1.3516
-7 -7 -7 0.0493 -0.9380
-7 -7 -6 1.9089 2.5230
-7 -7 -5 -1.1287 -1.7131
-7 -7 -4 2.4239 0.3164
-7 -7 -3 -1.4825 -1.6205
-7 -7 -2 1.3516 -4.6574
-7 -7 -1 -2.7556 -0.0695
-7 -6 -22 -0.0928 -0.8194
-7 -6 -21 -0.5454 -0.8602
-7 -6 -20 0.2528 -0.8729
-7 -6 -19 0.5703 0.5961
-7 -6 -18 -0.4383 -1.4676
-7 -6 -17 1.4121 1.3756
-7 -6 -16 -0.4454 -1.2513
-7 -6 -15 1.1038 0.6493
-7 -6 -14 -0.1473 -1.2952
-7 -6 -13 -0.0246 0.9508
-7 -6 -12 -1.2020 -0.2989
-7 -6 -11 -0.6150 0.1781
-7 -6 -10 -2.4988 0.3572
-7 -6 -9 0.6865 -0.4358
-7 -6 -8 -1.1753 -1.9761
-7 -6 -7 1.2756 0.3844
-7 -6 -6 0.5884 -1.8043
-7 -6 -5 1.7181 0.6442
-7 -6 -4 2.5337 -4.1791
-7 -6 -3 0.3997 0.8575
-7 -6 -2 2.7490 -8.3546
-7 -6 -1 -0.8414 0.3440
-7 -5 -23 1.2512 0.4194
-7 -5 -22 -1.9291 -0.5314
-7 -5 -21 0.7859 -0.9852
-7 -5 -20 -0.1859 -1.0853
-7 -5 -19 -0.2218 -0.6808
-7 -5 -18 0.7664 -0.2484
-7 -5 -17 0.2632 -0.1356
-7 -5 -16 0.0134 0.7677
-7 -5 -15 -0.1056 -0.3872
-7 -5 -14 -0.4778 0.3452
-7 -5 -13 -0.9447 -0.1062
-7 -5 -12 -1.3319 -1.3329
-7 -5 -11 0.2999 2.7302
-7 -5 -10 -0.2187 -0.6213
-7 -5 -9 -0.8190 3.5611
-7 -5 -8 0.9512 0.9238
-7 -5 -7 -1.2665 1.0322
-7 -5 -6 0.7046 0.4009
-7 -5 -5 -2.0464 -1.5046
-7 -5 -4 2.1747 -2.0764
-7 -5 -3 -4.5743 -3.8838
-7 -5 -2 2.1679 -5.2680
-7 -5 -1 -5.8629 -1.9693
-7 -4 -23 0.8210 1.0903
-7 -4 -22 -0.5017 -0.6607
-7 -4 -21 0.3301 -0.5796
-7 -4 -20 -0.3103 -0.6095
-7 -4 -19 -0.2335 -0.4636
-7 -4 -18 0.1630 -1.5138
-7 -4 -17 0.7740 0.7761
-7 -4 -16 0.4020 -2.1876
-7 -4 -15 0.6622 -0.0562
-7 -4 -14 0.1840 -1.3188
-7 -4 -13 -1.3562 -0.3694
-7 -4 -12 -0.0225 -1.2836
-7 -4 -11 -2.6104 -0.7010
-7 -4 -10 0.0996 -0.0361
-7 -4 -9 0.9466 -2.0895
-7 -4 -8 0.5502 -0.8803
-7 -4 -7 2.8588 -1.8466
-7 -4 -6 1.2137 -2.9501
-7 -4 -5 3.1779 -2.5474
-7 -4 -4 1.2977 -4.6379
-7 -4 -3 0.9396 -2.5013
-7 -4 -2 0.0761 -8.2967
-7 -4 -1 -2.3143 -1.0957
-7 -3 -24 -0.1412 -1.0076
-7 -3 -23 2.3737 0.4669
-7 -3 -22 -0.2279 -1.7576
-7 -3 -21 3.0268 -2.0115
-7 -3 -20 0.4423 -0.7266
-7 -3 -19 1.2030 -1.5666
-7 -3 -18 1.8190 0.6942
-7 -3 -17 -0.2880 -1.1809
-7 -3 -16 1.7385 0.5125
-7 -3 -15 -0.6209 -0.3540
-7 -3 -14 0.5885 -0.0041
-7 -3 -13 -1.7574 0.4398
-7 -3 -12 -0.9182 0.1971
-7 -3 -11 -1.5175 3.2001
-7 -3 -10 -2.0241 -0.5153
-7 -3 -9 -1.1389 4.3243
-7 -3 -8 -0.1126 -2.5620
-7 -3 -7 -2.7898 1.5439
-7 -3 -6 0.7129 -4.0842
-7 -3 -5 -4.3375 -1.7120
-7 -3 -4 1.8528 -6.0760
-7 -3 -3 -6.6474 -3.7519
-7 -3 -2 2.5275 -5.3429
-7 -3 -1 -9.2643 -1.5259
-7 -2 -24 0.8114 -0.6965
-7 -2 -23 0.6650 0.3599
-7 -2 -22 0.0718 -1.1068
-7 -2 -21 -0.0516 -1.2994
-7 -2 -20 -0.5493 -1.3390
-7 -2 -19 0.7532 -1.6410
-7 -2 -18 0.3496 -0.7945
-7 -2 -17 1.0293 -1.0682
-7 -2 -16 0.4941 -1.0145
-7 -2 -15 -0.9842 -0.7748
-7 -2 -14 0.2755 -0.9527
-7 -2 -13 -2.0429 -0.6658
-7 -2 -12 0.5646 -0.8728
-7 -2 -11 -2.2400 0.7147
-7 -2 -10 3.3589 -0.5396
-7 -2 -9 0.3367 -1.2669
-7 -2 -8 3.5794 -1.3290
-7 -2 -7 2.6033 -3.8816
-7 -2 -6 2.0364 -2.5825
-7 -2 -5 3.0585 -4.3151
-7 -2 -4 -0.5535 -3.4288
-7 -2 -3 -0.1204 -4.1446
-7 -2 -2 -1.8324 -4.9676
-7 -2 -1 -1.8901 -1.9120
-7 -1 -25 0.4688 0.2960
-7 -1 -24 0.8865 -0.4040
-7 -1 -23 1.3052 -0.4443
-7 -1 -22 1.0275 -1.0788
-7 -1 -21 0.7665 -0.8922
-7 -1 -20 0.6667 -0.1688
-7 -1 -19 -0.6999 -0.6532
-7 -1 -18 0.6128 -0.7020
-7 -1 -17 -1.3344 -1.8646
-7 -1 -16 1.1098 0.6234
-7 -1 -15 -2.1299 -1.4089
-7 -1 -14 0.5724 1.2777
-7 -1 -13 -3.4864 -0.3038
-7 -1 -12 -0.3541 1.7796
-7 -1 -11 -3.3793 0.4681
-7 -1 -10 -0.6161 0.8810
-7 -1 -9 -2.3442 0.8013
-7 -1 -8 -0.3197 -2.9561
-7 -1 -7 -3.8736 0.3517
-7 -1 -6 0.1760 -6.5708
-7 -1 -5 -5.2379 -1.1529
-7 -1 -4 1.0500 -7.4300
-7 -1 -3 -7.5379 -1.7285
-7 -1 -2 0.6740 -4.1262
-7 -1 -1 -9.9309 -0.2749
-6 -21 -6 0.7420 -1.2525
-6 -21 -5 -0.6867 -0.1336
-6 -21 -4 -1.1440 -0.6033
-6 -21 -3 0.0208 0.2553
-6 -21 -2 -1.1571 -0.2160
-6 -21 -1 0.4422 0.8680
-6 -20 -10 0.8245 0.1010
-6 -20 -9 -0.2988 -0.6282
-6 -20 -8 0.8529 0.1320
-6 -20 -7 -0.0186 -2.6595
-6 -20 -6 -0.5814 -0.7741
-6 -20 -5 -0.4142 -1.4312
-6 -20 -4 -0.6705 -1.4998
-6 -20 -3 -1.0513 0.2327
-6 -20 -2 0.4018 -0.8418
-6 -20 -1 -0.6475 -1.0500
-6 -19 -13 0.7748 -0.9914
-6 -19 -12 1.1875 -0.4780
-6 -19 -11 0.0244 -1.0096
-6 -19 -10 0.8592 -0.8713
-6 -19 -9 0.8733 -0.8065
-6 -19 -8 -0.8914 -1.9306
-6 -19 -7 0.1982 0.1117
-6 -19 -6 -1.7405 -1.4710
-6 -19 -5 -1.0508 0.6910
-6 -19 -4 -1.0297 -0.3919
-6 -19 -3 0.8112 0.4666
-6 -19 -2 -1.3270 0.1975
-6 -19 -1 1.0650 1.2740
-6 -18 -16 -0.2906 0.5795
-6 -18 -15 -0.1847 0.2481
-6 -18 -14 -0.6276 0.6168
-6 -18 -13 -0.2046 -1.0924
-6 -18 -12 -0.5957 0.5334
-6 -18 -11 0.2218 -1.0957
-6 -18 -10 0.3884 0.0957
-6 -18 -9 -0.1955 -0.1637
-6 -18 -8 0.5080 -0.7880
-6 -18 -7 -0.0829 -0.2728
-6 -18 -6 0.1543 0.1563
-6 -18 -5 0.9060 -0.0125
-6 -18 -4 -0.4756 -1.0582
-6 -18 -3 0.1529 0.1630
-6 -18 -2 -1.1066 -1.9252
-6 -18 -1 -0.2348 -0.1379
-6 -17 -17 0.1851 -1.5296
-6 -17 -16 -0.5220 0.0681
-6 -17 -15 0.8197 -1.5706
-6 -17 -14 0.2011 -0.1284
-6 -17 -13 0.0551 -0.4931
-6 -17 -12 -0.4737 -0.5437
-6 -17 -11 -0.8307 -1.1326
-6 -17 -10 0.1890 -0.7532
-6 -17 -9 -0.7626 -1.4092
-6 -17 -8 0.0822 -0.6354
-6 -17 -7 0.2685 0.2774
-6 -17 -6 0.2213 -0.2138
-6 -17 -5 1.3927 -0.4228
-6 -17 -4 0.3201 -0.2037
-6 -17 -3 1.0768 -0.6098
-6 -17 -2 -0.6031 1.1075
-6 -17 -1 0.4669 -1.0902
-6 -16 -18 -0.4661 -0.5600
-6 -16 -17 0.5805 0.4142
-6 -16 -16 -1.5252 0.0323
-6 -16 -15 -0.4112 -0.6745
-6 -16 -14 -1.1111 -0.0104
-6 -16 -13 -0.0643 -1.5063
-6 -16 -12 -0.6560 0.5742
-6 -16 -11 0.8183 -0.7290
-6 -16 -10 -1.1504 0.9655
-6 -16 -9 0.1651 0.0472
-6 -16 -8 -0.1857 0.3682
-6 -16 -7 0.7758 0.8870
-6 -16 -6 0.2553 -0.5507
-6 -16 -5 0.4132 0.0533
-6 -16 -4 -0.6831 -1.0482
-6 -16 -3 -0.7141 -0.2091
-6 -16 -2 -1.1714 0.6435
-6 -16 -1 0.5141 -0.7518
-6 -15 -18 -0.1392 0.4468
-6 -15 -17 0.5864 -0.8848
-6 -15 -16 -0.1847 0.7434
-6 -15 -15 0.6973 -0.4143
-6 -15 -14 -0.6759 1.5078
-6 -15 -13 -0.8080 -0.4768
-6 -15 -12 -1.0015 0.0630
-6 -15 -11 -0.8811 -0.4171
-6 -15 -10 -0.0114 -0.4136
-6 -15 -9 -0.5411 0.2818
-6 -15 -8 1.7671 -0.6222
-6 -15 -7 -0.8323 1.6786
-6 -15 -6 2.7899 -1.2912
-6 -15 -5 -1.4765 0.6628
-6 -15 -4 0.7558 0.0940
-6 -15 -3 -0.2995 0.5098
-6 -15 -2 -0.1098 0.1101
-6 -15 -1 0.9992 -1.4216
-6 -14 -19 1.6619 -0.2501
-6 -14 -18 -1.3129 -0.2372
-6 -14 -17 0.5853 0.1884
-6 -14 -16 -1.5194 -0.4934
-6 -14 -15 1.2260 -0.1367
-6 -14 -14 -0.7259 -0.3594
-6 -14 -13 1.1508 -0.0999
-6 -14 -12 -0.3461 0.4992
-6 -14 -11 -0.2123 0.8010
-6 -14 -10 -1.0271 0.4417
-6 -14 -9 -0.5859 1.1038
-6 -14 -8 -0.1348 0.5243
-6 -14 -7 -0.1989 0.1456
-6 -14 -6 -0.1075 0.1254
-6 -14 -5 0.7107 -0.1303
-6 -14 -4 0.2486 -0.1073
-6 -14 -3 -0.0362 0.3396
-6 -14 -2 0.7563 0.2787
-6 -14 -1 0.2423 -3.0024
-6 -13 -20 0.9764 -1.4017
-6 -13 -19 1.4319 0.3400
-6 -13 -18 -0.0052 0.2160
-6 -13 -17 1.6081 -0.4018
-6 -13 -16 -0.1220 0.3873
-6 -13 -15 0.6300 0.1345
-6 -13 -14 -0.7461 0.0605
-6 -13 -13 -0.2040 -1.2644
-6 -13 -12 -1.5181 0.7341
-6 -13 -11 -0.2375 -0.9999
-6 -13 -10 -0.8792 0.7124
-6 -13 -9 0.0452 -0.0648
-6 -13 -8 -0.0106 0.0256
-6 -13 -7 -0.5026 1.8125
-6 -13 -6 0.6270 -1.4447
-6 -13 -5 -2.3860 1.7072
-6 -13 -4 0.3280 -0.5725
-6 -13 -3 -1.1281 0.3945
-6 -13 -2 -1.0601 -0.5693
-6 -13 -1 0.6565 0.9133
-6 -12 -21 0.5634 -0.0682
-6 -12 -20 -0.7965 -0.3459
-6 -12 -19 1.0723 0.3778
-6 -12 -18 -1.3680 -0.6616
-6 -12 -17 0.7858 0.2537
-6 -12 -16 -0.0419 0.0191
-6 -12 -15 1.0506 -0.0179
-6 -12 -14 -0.5037 -0.0716
-6 -12 -13 1.0952 1.0828
-6 -12 -12 -1.3783 0.3762
-6 -12 -11 -0.3695 1.7038
-6 -12 -10 -1.1460 0.7468
-6 -12 -9 -1.0023 1.1571
-6 -12 -8 -0.2795 -0.0925
-6 -12 -7 -0.5435 -0.6294
-6 -12 -6 0.4674 -0.4860
-6 -12 -5 1.3335 -1.7556
-6 -12 -4 -1.5238 -0.7673
-6 -12 -3 0.4662 -0.9882
-6 -12 -2 -2.2976 -1.5035
-6 -12 -1 -0.4560 -1.6991
-6 -11 -21 0.8804 -0.0203
-6 -11 -20 1.8063 -2.3815
-6 -11 -19 0.8262 0.2203
-6 -11 -18 0.3760 -0.8473
-6 -11 -17 1.3211 -0.7209
-6 -11 -16 -1.0895 -0.7348
-6 -11 -15 0.5898 -0.1069
-6 -11 -14 -1.3674 -1.5135
-6 -11 -13 -0.2621 0.3937
-6 -11 -12 -2.4306 0.1627
-6 -11 -11 1.4112 0.4646
-6 -11 -10 -2.0327 0.3032
-6 -11 -9 2.0906 0.4833
-6 -11 -8 -0.9647 -0.0374
-6 -11 -7 1.1268 0.7494
-6 -11 -6 -0.9492 -1.8032
-6 -11 -5 -0.4153 1.0966
-6 -11 -4 -1.7322 -1.4098
-6 -11 -3 -0.3517 1.7575
-6 -11 -2 -3.1429 0.5130
-6 -11 -1 0.3024 3.4430
-6 -10 -22 0.1568 -0.3527
-6 -10 -21 0.3624 -0.2612
-6 -10 -20 -0.3552 0.1006
-6 -10 -19 0.4319 -0.6245
-6 -10 -18 -0.2855 -1.0173
-6 -10 -17 0.1043 0.3722
-6 -10 -16 0.1438 -0.7399
-6 -10 -15 -0.2903 0.2087
-6 -10 -14 -0.4716 0.4798
-6 -10 -13 0.2604 1.5615
-6 -10 -12 -1.0356 0.9939
-6 -10 -11 0.1701 1.9000
-6 -10 -10 -0.4536 0.8204
-6 -10 -9 -0.4476 -1.0367
-6 -10 -8 -0.3339 0.4322
-6 -10 -7 -0.9025 -3.5533
-6 -10 -6 0.5629 0.0511
-6 -10 -5 -1.4961 -3.1548
-6 -10 -4 -1.5822 -0.4586
-6 -10 -3 -1.4356 -0.1486
-6 -10 -2 -2.4628 -0.6142
-6 -10 -1 -0.6825 1.2708
-6 -9 -23 0.4798 -1.1232
-6 -9 -22 0.7823 -1.9158
-6 -9 -21 2.3753 -0.3302
-6 -9 -20 -0.1329 -0.2502
-6 -9 -19 1.5155 -0.2690
-6 -9 -18 -0.9087 0.2113
-6 -9 -17 -0.0934 -0.3504
-6 -9 -16 -2.1207 -0.2346
-6 -9 -15 -0.3974 0.7257
-6 -9 -14 -2.7966 -0.8878
-6 -9 -13 0.0412 2.1313
-6 -9 -12 -2.7076 0.4753
-6 -9 -11 2.4288 1.8962
-6 -9 -10 -2.9711 -0.4504
-6 -9 -9 3.1114 1.9274
-6 -9 -8 -3.0689 -0.4904
-6 -9 -7 1.3852 1.4007
-6 -9 -6 -2.4933 -0.0320
-6 -9 -5 -1.7950 2.0321
-6 -9 -4 -2.9302 0.6773
-6 -9 -3 -2.3535 4.6815
-6 -9 -2 -5.3562 1.5770
-6 -9 -1 -0.5432 6.9976
-6 -8 -23 0.8364 1.2857
-6 -8 -22 0.2448 -0.4255
-6 -8 -21 0.4321 1.3167
-6 -8 -20 -0.4613 -0.8343
-6 -8 -19 0.7212 -0.2913
-6 -8 -18 -0.8598 -0.1186
-6 -8 -17 0.2647 0.0017
-6 -8 -16 -0.2089 0.2670
-6 -8 -15 -0.1170 1.6028
-6 -8 -14 -0.2489 0.6927
-6 -8 -13 1.2332 3.2106
-6 -8 -12 0.1238 0.4003
-6 -8 -11 1.4572 2.4591
-6 -8 -10 0.4777 0.1172
-6 -8 -9 -0.3971 -0.2229
-6 -8 -8 -0.8995 1.0009
-6 -8 -7 -0.5080 -3.0701
-6 -8 -6 0.2503 2.8972
-6 -8 -5 -2.3369 -3.3353
-6 -8 -4 1.3419 2.9690
-6 -8 -3 -2.9521 1.4494
-6 -8 -2 3.2247 0.8730
-6 -8 -1 -1.3412 4.9994
-6 -7 -18 -2.0171 0.3194
-6 -7 -17 0.6037 0.5370
-6 -7 -16 -2.2155 0.0764
-6 -7 -15 0.3209 0.6590
-6 -7 -14 -1.0187 -0.0398
-6 -7 -13 1.4096 1.9955
-6 -7 -12 -1.6054 0.7138
-6 -7 -11 3.4251 0.6631
-6 -7 -10 -3.2224 0.1283
-6 -7 -9 3.2586 2.0576
-6 -7 -8 -4.8801 0.4433
-6 -7 -7 1.5516 2.4878
-6 -7 -6 -6.7863 2.1749
-6 -7 -5 -2.2593 1.7950
-6 -7 -4 -6.3444 3.8550
-6 -7 -3 -5.1284 4.2091
-6 -7 -2 -6.0587 3.8654
-6 -7 -1 -2.4376 6.0351
-6 -6 -22 -1.1484 0.1567
-6 -6 -21 -0.9261 0.6358
-6 -6 -20 -0.2942 -0.2511
-6 -6 -19 -0.4103 1.3390
-6 -6 -18 -0.4572 -0.3960
-6 -6 -17 0.7812 1.3818
-6 -6 -16 -0.7958 0.2800
-6 -6 -15 0.6233 1.5042
-6 -6 -14 0.0846 -1.0097
-6 -6 -13 1.5582 3.2247
-6 -6 -12 0.6122 -3.5312
-6 -6 -11 1.2285 4.0032
-6 -6 -10 0.1088 -3.7141
-6 -6 -9 -1.4532 1.5951
-6 -6 -8 -0.6931 -2.1894
-6 -6 -7 -0.2021 0.3363
-6 -6 -6 -0.6564 1.2803
-6 -6 -5 -0.7899 -0.1352
-6 -6 -4 1.9808 4.9031
-6 -6 -3 -0.8000 2.8322
-6 -6 -2 6.4566 3.6273
-6 -6 -1 -0.1313 6.8455
-6 -5 -23 0.3049 0.0101
-6 -5 -22 1.2131 -0.0654
-6 -5 -21 -0.7070 0.0806
-6 -5 -20 1.6057 0.9177
-6 -5 -19 -0.6430 1.1474
-6 -5 -18 0.2457 -0.9289
-6 -5 -17 0.5534 1.5883
-6 -5 -16 -0.5165 -1.1159
-6 -5 -15 1.5490 0.6007
-6 -5 -14 0.8110 0.3722
-6 -5 -13 0.6080 0.2576
-6 -5 -12 0.8945 0.5289
-6 -5 -11 1.8573 -0.9142
-6 -5 -10 -2.5878 1.0254
-6 -5 -9 1.6271 1.4686
-6 -5 -8 -6.7650 1.3832
-6 -5 -7 0.0795 4.3502
-6 -5 -6 -9.5773 2.6523
-6 -5 -5 -0.4777 4.8278
-6 -5 -4 -8.9749 4.8563
-6 -5 -3 -1.8007 5.2374
-6 -5 -2 -4.7251 3.6410
-6 -5 -1 -0.9440 4.1195
-6 -4 -23 -0.1188 1.5773
-6 -4 -22 -2.9685 -0.0370
-6 -4 -21 0.2568 2.2144
-6 -4 -20 -0.8523 1.3665
-6 -4 -19 -0.6647 2.0353
-6 -4 -18 0.7097 -0.0914
-6 -4 -17 -0.5824 2.7781
-6 -4 -16 0.0860 -1.2153
-6 -4 -15 0.4520 2.5158
-6 -4 -14 0.0263 -2.1585
-6 -4 -13 1.0683 3.3689
-6 -4 -12 0.5005 -4.7200
-6 -4 -11 0.3969 5.1025
-6 -4 -10 0.1506 -7.4500
-6 -4 -9 -1.9588 5.1809
-6 -4 -8 1.7830 -4.6970
-6 -4 -7 -1.1245 6.3084
-6 -4 -6 3.4648 -0.3417
-6 -4 -5 0.5902 6.7946
-6 -4 -4 6.6739 4.4681
-6 -4 -3 1.8683 7.3706
-6 -4 -2 9.4979 4.9844
-6 -4 -1 1.0918 7.5950
-6 -3 -24 0.0221 -2.3444
-6 -3 -23 -0.6798 1.8709
-6 -3 -22 -0.4210 -0.8465
-6 -3 -21 0.9060 1.2433
-6 -3 -20 0.6199 0.5598
-6 -3 -19 0.3595 0.8692
-6 -3 -18 0.1104 -0.0858
-6 -3 -17 -0.7534 1.4670
-6 -3 -16 0.0578 -1.2497
-6 -3 -15 -0.6560 0.7545
-6 -3 -14 0.6486 -0.2112
-6 -3 -13 -1.5339 -0.4394
-6 -3 -12 1.6911 0.4467
-6 -3 -11 -2.9141 -1.2734
-6 -3 -10 -1.9303 2.1942
-6 -3 -9 -3.4198 1.5500
-6 -3 -8 -6.5669 4.4395
-6 -3 -7 -1.3359 5.4082
-6 -3 -6 -8.6081 4.9030
-6 -3 -5 0.9347 6.6544
-6 -3 -4 -7.7363 4.2741
-6 -3 -3 2.0372 5.0599
-6 -3 -2 -3.1842 1.8367
-6 -3 -1 1.1970 3.0057
-6 -2 -24 -0.9759 -0.0563
-6 -2 -23 -0.1063 1.6053
-6 -2 -22 -1.9940 1.1862
-6 -2 -21 0.3215 1.9646
-6 -2 -20 -1.2229 0.8839
-6 -2 -19 -0.3724 1.3119
-6 -2 -18 0.9795 0.7620
-6 -2 -17 -0.4993 2.5208
-6 -2 -16 1.4250 1.2832
-6 -2 -15 -0.2577 2.7658
-6 -2 -14 0.7083 0.6821
-6 -2 -13 0.9198 2.6255
-6 -2 -12 0.2909 -1.4941
-6 -2 -11 0.6584 3.8943
-6 -2 -10 0.1780 -3.9596
-6 -2 -9 -0.5245 8.7357
-6 -2 -8 4.2430 -2.8694
-6 -2 -7 0.2453 12.8663
-6 -2 -6 8.9212 -0.3020
-6 -2 -5 1.2900 14.4393
-6 -2 -4 11.9740 4.1652
-6 -2 -3 1.9218 12.2467
-6 -2 -2 12.0344 3.7899
-6 -2 -1 0.8286 9.0083
-6 -1 -25 -0.5461 0.5078
-6 -1 -24 -0.1671 -0.1219
-6 -1 -23 -0.1150 1.0207
-6 -1 -22 0.3630 0.3585
-6 -1 -21 1.2920 0.7937
-6 -1 -20 0.3839 1.5708
-6 -1 -19 -0.3028 0.9434
-6 -1 -18 -0.8054 0.5114
-6 -1 -17 -0.4325 0.5540
-6 -1 -16 -0.4536 -0.9789
-6 -1 -15 -0.2729 0.1832
-6 -1 -14 0.4808 -0.5428
-6 -1 -13 -1.6276 -0.0666
-6 -1 -12 0.7511 -0.3193
-6 -1 -11 -4.8480 -0.5001
-6 -1 -10 -0.6987 2.9407
-6 -1 -9 -5.7361 1.1114
-6 -1 -8 -2.1989 5.6634
-6 -1 -7 -3.0715 2.4094
-6 -1 -6 -3.9526 5.3413
-6 -1 -5 1.5365 2.5654
-6 -1 -4 -3.5357 2.7939
-6 -1 -3 4.4151 1.5306
-6 -1 -2 -1.0984 0.1839
-6 -1 -1 1.5621 0.3574
-5 -22 -2 -0.3691 -0.0283
-5 -22 -1 0.3634 0.1085
-5 -21 -8 -0.5192 1.7326
-5 -21 -7 -0.1700 -0.2400
-5 -21 -6 -0.0610 1.2158
-5 -21 -5 0.2586 0.1201
-5 -21 -4 0.3669 0.0211
-5 -21 -3 -0.1513 -1.0163
-5 -21 -2 -0.0445 0.5284
-5 -21 -1 0.5038 -0.5449
-5 -20 -14 -0.9389 0.1638
-5 -20 -13 -0.8743 -0.1068
-5 -20 -12 -0.9971 0.8355
-5 -20 -11 -0.5868 0.7306
-5 -20 -10 -1.1086 0.7661
-5 -20 -9 -0.0520 1.9225
-5 -20 -8 -0.4782 0.0804
-5 -20 -7 -0.1772 2.1214
-5 -20 -6 1.6372 -0.5077
-5 -20 -5 -0.0386 0.4009
-5 -20 -4 0.2638 -0.5750
-5 -20 -3 -0.1508 0.4932
-5 -20 -2 -1.1333 -0.5376
-5 -20 -1 -0.4436 0.4844
-5 -19 -15 -0.5322 -0.6633
-5 -19 -14 -1.3781 0.1467
-5 -19 -13 -0.4078 -0.0642
-5 -19 -12 -0.9337 1.5644
-5 -19 -11 -0.3966 0.6162
-5 -19 -10 -0.1629 1.3876
-5 -19 -9 -0.9217 0.6313
-5 -19 -8 0.6996 1.6716
-5 -19 -7 0.3705 -0.6055
-5 -19 -6 0.1765 0.4599
-5 -19 -5 0.0763 -0.6868
-5 -19 -4 0.0795 -0.8256
-5 -19 -3 -0.3059 0.3759
-5 -19 -2 1.1508 0.2763
-5 -19 -1 -0.3078 0.1894
-5 -18 -16 -0.0829 0.2294
-5 -18 -15 -1.2302 0.2282
-5 -18 -14 -0.3966 -0.1580
-5 -18 -13 -1.7285 0.5101
-5 -18 -12 -0.0773 -0.5019
-5 -18 -11 -0.5570 0.1370
-5 -18 -10 -0.1035 1.0136
-5 -18 -9 0.7932 0.9646
-5 -18 -8 -0.2413 0.3693
-5 -18 -7 0.8797 1.6694
-5 -18 -6 -0.1573 -1.0044
-5 -18 -5 -0.8136 1.7925
-5 -18 -4 -0.6466 -0.3006
-5 -18 -3 -0.4710 1.4678
-5 -18 -2 -1.2456 -0.9711
-5 -18 -1 0.1589 -0.0219
-5 -17 -17 0.1081 0.4116
-5 -17 -16 -0.7976 0.1569
-5 -17 -15 0.4095 -1.2171
-5 -17 -14 0.4792 1.6254
-5 -17 -13 0.3614 -0.6882
-5 -17 -12 -0.1702 1.7833
-5 -17 -11 1.0630 0.0969
-5 -17 -10 -0.3154 0.6440
-5 -17 -9 1.6488 0.1143
-5 -17 -8 1.1013 -0.0980
-5 -17 -7 1.5860 -0.5650
-5 -17 -6 -0.1359 0.2686
-5 -17 -5 1.3112 -0.1071
-5 -17 -4 0.0454 0.3556
-5 -17 -3 1.0353 0.6718
-5 -17 -2 -0.2468 0.1347
-5 -17 -1 -1.0010 0.3070
-5 -16 -18 1.0140 -0.2470
-5 -16 -17 -0.2671 0.0493
-5 -16 -16 -0.3741 0.1644
-5 -16 -15 -0.2970 -0.1508
-5 -16 -14 -0.8379 -1.1196
-5 -16 -13 -0.8054 -0.1072
-5 -16 -12 0.2379 -1.4369
-5 -16 -11 -0.5532 1.2596
-5 -16 -10 -0.1102 0.9237
-5 -16 -9 -0.3253 1.0214
-5 -16 -8 -0.4672 1.4925
-5 -16 -7 -0.5971 1.3292
-5 -16 -6 -0.2185 0.7656
-5 -16 -5 -0.1861 1.5222
-5 -16 -4 0.2583 -0.0032
-5 -16 -3 0.4643 0.7068
-5 -16 -2 -0.7911 -0.8913
-5 -16 -1 1.2833 0.1388
-5 -15 -19 0.2052 0.5943
-5 -15 -18 0.0267 0.6631
-5 -15 -17 0.2945 0.3037
-5 -15 -16 0.7468 -0.5269
-5 -15 -15 0.3176 -0.8312
-5 -15 -14 1.0695 0.9522
-5 -15 -13 -0.9702 -1.6699
-5 -15 -12 1.5008 1.3351
-5 -15 -11 0.2878 -1.1888
-5 -15 -10 1.4193 0.2746
-5 -15 -9 1.5650 -0.4834
-5 -15 -8 1.3374 0.4247
-5 -15 -7 0.7206 -0.6838
-5 -15 -6 -0.3412 0.9695
-5 -15 -5 0.2895 -0.7591
-5 -15 -4 -1.0642 1.2800
-5 -15 -3 -0.7803 -0.5041
-5 -15 -2 -1.7640 2.2581
-5 -15 -1 -0.1320 0.3116
-5 -14 -20 -1.2412 -0.6240
-5 -14 -19 -0.0326 -0.1656
-5 -14 -18 -0.1145 0.8201
-5 -14 -17 -0.0680 0.4413
-5 -14 -16 -0.6415 0.8951
-5 -14 -15 -0.0296 -0.0108
-5 -14 -14 -1.8318 1.0241
-5 -14 -13 0.9864 -0.1490
-5 -14 -12 -1.5921 1.2005
-5 -14 -11 0.6489 0.4852
-5 -14 -10 -1.2026 1.0739
-5 -14 -9 0.9379 0.2958
-5 -14 -8 -0.7542 0.9173
-5 -14 -7 0.6969 0.4190
-5 -14 -6 0.3111 -0.3102
-5 -14 -5 0.5270 -0.1111
-5 -14 -4 0.3164 0.0309
-5 -14 -3 0.7504 -0.5311
-5 -14 -2 -0.3647 -0.0706
-5 -14 -1 1.7130 0.3510
-5 -13 -20 -0.6364 -0.5283
-5 -13 -19 0.1528 1.2167
-5 -13 -18 -0.2985 -0.6091
-5 -13 -17 0.1520 -0.1502
-5 -13 -16 -0.0577 -0.3158
-5 -13 -15 -0.0321 0.4072
-5 -13 -14 -0.4201 0.0207
-5 -13 -13 0.2060 0.5001
-5 -13 -12 0.4117 0.6941
-5 -13 -11 0.2544 -0.5141
-5 -13 -10 0.1449 0.3476
-5 -13 -9 0.1029 -0.8790
-5 -13 -8 0.6902 -0.1765
-5 -13 -7 -1.3250 -1.6340
-5 -13 -6 0.0243 0.6020
-5 -13 -5 -1.0526 -0.8324
-5 -13 -4 -0.3869 1.1593
-5 -13 -3 -0.2125 -0.0122
-5 -13 -2 0.7155 2.4746
-5 -13 -1 1.0951 0.2621
-5 -12 -21 -2.3381 1.4761
-5 -12 -20 1.0156 0.8468
-5 -12 -19 -0.2018 0.4629
-5 -12 -18 -0.4189 1.5978
-5 -12 -17 0.7723 0.6077
-5 -12 -16 -0.5748 1.5508
-5 -12 -15 0.0089 1.1068
-5 -12 -14 0.2270 1.1767
-5 -12 -13 1.0783 0.0499
-5 -12 -12 -0.7916 0.1910
-5 -12 -11 2.0076 -0.4137
-5 -12 -10 -1.5602 -0.0172
-5 -12 -9 1.9353 -0.0452
-5 -12 -8 -2.3944 0.1963
-5 -12 -7 1.8549 -0.0603
-5 -12 -6 -1.3273 -1.1474
-5 -12 -5 2.4223 0.7980
-5 -12 -4 -0.1085 -0.6530
-5 -12 -3 3.6412 -0.5196
-5 -12 -2 -0.6395 -0.1803
-5 -12 -1 4.4443 -0.4013
-5 -11 -22 -0.5403 1.0944
-5 -11 -21 0.4441 0.8206
-5 -11 -20 -0.2620 -0.1885
-5 -11 -19 0.4272 0.9016
-5 -11 -18 0.2322 -0.6489
-5 -11 -17 -0.1473 1.0625
-5 -11 -16 0.3339 0.9594
-5 -11 -15 0.0373 0.6111
-5 -11 -14 -0.6402 1.2769
-5 -11 -13 0.7155 0.7200
-5 -11 -12 -1.3979 -0.0197
-5 -11 -11 0.4102 -0.5564
-5 -11 -10 -1.5619 0.0514
-5 -11 -9 2.0777 -1.0496
-5 -11 -8 -0.1355 1.0441
-5 -11 -7 0.9861 -0.8006
-5 -11 -6 1.1262 2.6003
-5 -11 -5 0.5236 -0.2567
-5 -11 -4 1.2363 1.3170
-5 -11 -3 1.7672 0.6561
-5 -11 -2 1.0536 1.0902
-5 -11 -1 1.5655 0.6230
-5 -10 -22 1.3491 0.3632
-5 -10 -21 -0.6394 2.0862
-5 -10 -20 1.0675 0.3129
-5 -10 -19 -0.9282 -0.4558
-5 -10 -18 0.8235 1.4860
-5 -10 -17 0.3155 -0.6676
-5 -10 -16 0.3660 1.0172
-5 -10 -15 1.2625 0.6434
-5 -10 -14 1.0622 -0.4774
-5 -10 -13 1.5730 0.0424
-5 -10 -12 -0.6769 -1.5069
-5 -10 -11 1.8891 0.3096
-5 -10 -10 -2.9350 -1.8990
-5 -10 -9 2.6710 0.9616
-5 -10 -8 -3.4369 -1.3147
-5 -10 -7 4.7608 -0.6790
-5 -10 -6 -1.0315 -0.2026
-5 -10 -5 5.6694 0.2866
-5 -10 -4 1.3381 -0.5245
-5 -10 -3 6.1363 -0.2077
-5 -10 -2 0.5817 -1.3980
-5 -10 -1 7.9356 -0.4301
-5 -9 -23 -0.6794 1.9634
-5 -9 -22 0.3281 -0.3828
-5 -9 -21 0.2556 0.9404
-5 -9 -20 -0.6587 -0.3267
-5 -9 -19 0.6998 0.1384
-5 -9 -18 -0.3215 0.4366
-5 -9 -17 -0.5412 0.6523
-5 -9 -16 0.4293 0.3918
-5 -9 -15 -1.2264 0.6780
-5 -9 -14 -0.4309 -0.5156
-5 -9 -13 -0.2006 0.2366
-5 -9 -12 -1.5179 -1.4111
-5 -9 -11 -0.5290 0.6064
-5 -9 -10 -0.7063 -0.1956
-5 -9 -9 1.2988 1.7733
-5 -9 -8 -1.2218 0.9711
-5 -9 -7 1.0114 1.3604
-5 -9 -6 -0.8714 2.8881
-5 -9 -5 -0.8433 -0.5182
-5 -9 -4 1.1313 2.0986
-5 -9 -3 -1.5328 0.1782
-5 -9 -2 1.0655 0.2927
-5 -9 -1 -3.0901 0.6689
-5 -8 -20 -1.2457 -0.6728
-5 -8 -19 -0.8329 0.4364
-5 -8 -18 -0.8282 0.5455
-5 -8 -17 -0.0284 -0.8670
-5 -8 -16 0.4437 1.3636
-5 -8 -15 0.7184 0.2538
-5 -8 -14 -0.1524 -0.3111
-5 -8 -13 1.3017 -0.0257
-5 -8 -12 -3.3705 -1.6286
-5 -8 -11 2.8820 -0.6528
-5 -8 -10 -4.0915 -1.7094
-5 -8 -9 4.7942 0.4395
-5 -8 -8 -3.4524 -1.5684
-5 -8 -7 8.3652 -0.7911
-5 -8 -6 -1.8414 2.1217
-5 -8 -5 9.8096 -2.4924
-5 -8 -4 1.6039 2.5575
-5 -8 -3 8.9604 -4.6399
-5 -8 -2 2.2420 0.1347
-5 -8 -1 9.3389 -2.7027
-5 -7 -19 0.9692 0.8998
-5 -7 -18 -1.2015 -0.7658
-5 -7 -17 0.8928 0.7910
-5 -7 -16 -1.0823 -0.9314
-5 -7 -15 0.1895 0.6781
-5 -7 -14 -0.2877 -2.7423
-5 -7 -13 0.2431 2.7096
-5 -7 -12 -2.1729 -3.3207
-5 -7 -11 -0.5677 3.6659
-5 -7 -10 -1.8017 -1.7701
-5 -7 -9 0.2786 3.5174
-5 -7 -8 -2.2730 -1.6026
-5 -7 -7 1.8877 3.1362
-5 -7 -6 -3.1421 -0.5551
-5 -7 -5 2.0751 -0.9250
-5 -7 -4 -1.1261 -0.5350
-5 -7 -3 -1.7895 -2.5648
-5 -7 -2 -0.7489 -2.8269
-5 -7 -1 -7.3270 -1.1195
-5 -6 -21 -1.7750 -0.3336
-5 -6 -20 -0.3839 -0.0089
-5 -6 -19 -1.6291 -0.8049
-5 -6 -18 -0.2992 -0.0954
-5 -6 -17 0.3264 -0.2889
-5 -6 -16 -0.5812 1.6293
-5 -6 -15 -0.1221 -0.0452
-5 -6 -14 -1.1770 1.3524
-5 -6 -13 -0.2057 -0.5016
-5 -6 -12 -2.9027 0.0358
-5 -6 -11 3.5474 0.3749
-5 -6 -10 -3.7427 0.3857
-5 -6 -9 6.3616 1.2266
-5 -6 -8 -2.0299 -1.8037
-5 -6 -7 10.4363 0.2938
-5 -6 -6 -1.2546 -0.8766
-5 -6 -5 13.2131 -3.7505
-5 -6 -4 0.2822 0.8642
-5 -6 -3 11.5356 -7.6230
-5 -6 -2 0.9561 4.2167
-5 -6 -1 10.1624 -3.8213
-5 -5 -23 -0.1026 0.3669
-5 -5 -22 1.9834 -0.2398
-5 -5 -21 0.5975 -1.5023
-5 -5 -20 0.5524 0.1452
-5 -5 -19 0.1176 -0.7560
-5 -5 -18 -0.4674 -0.9213
-5 -5 -17 0.7663 0.5511
-5 -5 -16 -1.3668 -2.1499
-5 -5 -15 1.8888 1.4883
-5 -5 -14 -0.5823 -2.0802
-5 -5 -13 0.3658 4.2742
-5 -5 -12 -0.9912 -3.7055
-5 -5 -11 -0.6942 6.1340
-5 -5 -10 1.0201 -3.6135
-5 -5 -9 0.9004 4.8724
-5 -5 -8 0.9993 -3.8526
-5 -5 -7 2.2574 2.3804
-5 -5 -6 -2.8051 -5.1904
-5 -5 -5 3.5671 -2.3911
-5 -5 -4 -6.4143 -5.3165
-5 -5 -3 -0.0614 -4.3586
-5 -5 -2 -6.8236 -6.4974
-5 -5 -1 -3.9728 -1.8553
-5 -4 -23 0.0455 1.1872
-5 -4 -22 0.5830 -2.0369
-5 -4 -21 0.5277 -0.5651
-5 -4 -20 -0.5087 -1.1878
-5 -4 -19 -0.0603 -0.9145
-5 -4 -18 0.6387 -0.5551
-5 -4 -17 -0.1221 0.5788
-5 -4 -16 -0.0494 0.7686
-5 -4 -15 -0.0422 1.0208
-5 -4 -14 0.0494 2.1536
-5 -4 -13 0.5927 -0.7193
-5 -4 -12 0.6821 3.1995
-5 -4 -11 3.8449 -0.2550
-5 -4 -10 0.2014 1.5161
-5 -4 -9 8.4471 -1.4524
-5 -4 -8 0.1218 -4.2855
-5 -4 -7 11.5169 -1.3608
-5 -4 -6 -1.7756 -6.6825
-5 -4 -5 12.5701 -1.7665
-5 -4 -4 -2.0890 -3.7531
-5 -4 -3 10.3194 -2.3379
-5 -4 -2 -0.9394 5.3833
-5 -4 -1 8.9195 -0.5443
-5 -3 -24 3.1810 0.0156
-5 -3 -23 -1.9487 0.6859
-5 -3 -22 1.7491 -1.8321
-5 -3 -21 -1.4719 0.0445
-5 -3 -20 0.3300 -0.9361
-5 -3 -19 -0.7813 -0.8000
-5 -3 -18 -0.3204 -0.6123
-5 -3 -17 -0.6908 -0.5587
-5 -3 -16 -1.3834 -1.2048
-5 -3 -15 1.6483 1.0627
-5 -3 -14 -1.9913 -1.6124
-5 -3 -13 1.8522 2.9112
-5 -3 -12 -1.1137 -3.7795
-5 -3 -11 1.2869 4.9397
-5 -3 -10 3.0683 -7.1160
-5 -3 -9 -0.7376 3.7643
-5 -3 -8 2.2001 -10.5693
-5 -3 -7 -4.0201 1.0403
-5 -3 -6 -2.8497 -11.5533
-5 -3 -5 -3.9305 -2.9046
-5 -3 -4 -9.9056 -10.0088
-5 -3 -3 -2.4033 -4.4610
-5 -3 -2 -9.9241 -9.5679
-5 -3 -1 0.8452 -1.4790
-5 -2 -24 1.5019 -0.5238
-5 -2 -23 -1.0056 -0.0349
-5 -2 -22 0.9368 -1.4605
-5 -2 -21 -0.7216 0.5448
-5 -2 -20 -0.6076 -1.6665
-5 -2 -19 0.1482 0.2472
-5 -2 -18 -0.1089 -1.9920
-5 -2 -17 0.2300 1.8537
-5 -2 -16 0.5910 -0.7786
-5 -2 -15 0.1407 2.6129
-5 -2 -14 1.7812 0.3192
-5 -2 -13 0.6951 0.7860
-5 -2 -12 3.2173 2.7728
-5 -2 -11 3.2951 -2.3435
-5 -2 -10 3.0266 1.3207
-5 -2 -9 5.8323 -5.6652
-5 -2 -8 -0.0042 -2.9444
-5 -2 -7 7.6672 -3.2807
-5 -2 -6 -4.2227 -5.4292
-5 -2 -5 8.9945 1.7054
-5 -2 -4 -5.6372 -3.5122
-5 -2 -3 6.2540 5.7540
-5 -2 -2 -2.8699 4.5326
-5 -2 -1 4.8905 3.3662
-5 -1 -25 -0.9761 -0.1000
-5 -1 -24 0.2999 1.0062
-5 -1 -23 -1.1008 0.2223
-5 -1 -22 0.2683 -0.2658
-5 -1 -21 0.0884 0.6791
-5 -1 -20 0.6364 -0.6578
-5 -1 -19 -0.5932 0.5052
-5 -1 -18 -0.2311 -0.9776
-5 -1 -17 -0.9005 -0.1293
-5 -1 -16 -0.9683 -0.9057
-5 -1 -15 2.1960 -0.2382
-5 -1 -14 -1.5990 -1.2559
-5 -1 -13 5.1297 0.7318
-5 -1 -12 -1.3504 -4.8870
-5 -1 -11 6.6532 1.4070
-5 -1 -10 0.7575 -11.3142
-5 -1 -9 0.7629 0.7700
-5 -1 -8 0.3613 -16.2333
-5 -1 -7 -6.3533 0.6397
-5 -1 -6 -1.5236 -18.5316
-5 -1 -5 -8.9036 -1.3889
-5 -1 -4 -5.2474 -15.0205
-5 -1 -3 -1.7396 -2.4367
-5 -1 -2 -4.6179 -10.8163
-5 -1 -1 7.7693 -0.7090
-4 -22 -11 0.3005 -1.2504
-4 -22 -10 0.9114 -0.1835
-4 -22 -9 0.4695 -0.5704
-4 -22 -8 0.9348 -0.4202
-4 -22 -7 -0.2595 0.1176
-4 -22 -4 -0.4245 0.7676
-4 -22 -3 -0.0033 -0.2635
-4 -22 -2 -0.5521 0.9204
-4 -22 -1 0.1438 0.0063
-4 -21 -13 1.1616 -0.2014
-4 -21 -12 -0.0498 0.2282
-4 -21 -11 0.1685 -0.3812
-4 -21 -10 -0.5450 -0.2301
-4 -21 -9 0.0098 0.2622
-4 -21 -8 0.3989 -0.3923
-4 -21 -7 -0.2112 0.0634
-4 -21 -6 -0.7967 0.4778
-4 -21 -5 0.7228 0.7125
-4 -21 -4 -1.9316 0.6709
-4 -21 -3 1.2608 -0.5311
-4 -21 -2 -1.3436 -0.1346
-4 -21 -1 0.3130 -1.6910
-4 -20 -14 0.7112 0.2542
-4 -20 -13 1.3317 -1.0514
-4 -20 -12 0.4008 -0.3297
-4 -20 -11 -0.2974 -2.0295
-4 -20 -10 0.9769 -0.3394
-4 -20 -9 -0.9736 -2.1706
-4 -20 -8 0.5350 -0.8860
-4 -20 -7 -0.9215 -1.2499
-4 -20 -6 0.3280 -0.9384
-4 -20 -5 0.1410 0.3316
-4 -20 -4 0.7086 0.3573
-4 -20 -3 0.7737 -0.4880
-4 -20 -2 -0.8133 1.1883
-4 -20 -1 -0.0116 -0.7594
-4 -19 -15 0.9699 -0.4122
-4 -19 -14 1.3546 -0.6202
-4 -19 -13 1.2569 -0.2794
-4 -19 -12 -0.1993 -0.1723
-4 -19 -11 0.8907 -0.0814
-4 -19 -10 -0.6645 0.5106
-4 -19 -9 0.5062 0.6319
-4 -19 -8 0.1284 0.1745
-4 -19 -7 -0.7492 1.8411
-4 -19 -6 1.0514 0.9414
-4 -19 -5 0.0543 0.9311
-4 -19 -4 0.3323 -0.2730
-4 -19 -3 0.9391 -0.7665
-4 -19 -2 -0.4830 -0.2475
-4 -19 -1 0.5518 -1.0599
-4 -18 -16 -0.6425 -0.3995
-4 -18 -15 2.5231 0.2899
-4 -18 -14 -1.0231 -0.4127
-4 -18 -13 0.3747 -0.8961
-4 -18 -12 -1.1612 -1.0266
-4 -18 -11 -0.1704 -1.2640
-4 -18 -10 -0.0397 -1.4164
-4 -18 -9 -1.4144 -1.1125
-4 -18 -8 1.1916 -0.6839
-4 -18 -7 -1.0664 0.0987
-4 -18 -6 1.7769 -0.2280
-4 -18 -5 -0.2283 0.7147
-4 -18 -4 1.0844 -0.0873
-4 -18 -3 -0.7335 0.6766
-4 -18 -2 -0.3787 0.7832
-4 -18 -1 -0.0635 -0.5126
-4 -17 -17 -0.4958 0.5028
-4 -17 -16 2.0392 -2.1985
-4 -17 -15 -0.3704 0.4591
-4 -17 -14 1.4132 -1.2486
-4 -17 -13 -0.2992 1.4337
-4 -17 -12 -0.0891 -0.3944
-4 -17 -11 -0.0823 0.8725
-4 -17 -10 -1.7393 0.2526
-4 -17 -9 0.4207 -0.4692
-4 -17 -8 -1.3350 0.2719
-4 -17 -7 0.2169 0.3644
-4 -17 -6 0.0387 -0.3227
-4 -17 -5 -0.3686 0.0696
-4 -17 -4 0.0782 -0.5418
-4 -17 -3 -0.2202 0.9398
-4 -17 -2 0.3284 -0.3583
-4 -17 -1 0.5819 0.9159
-4 -16 -18 0.2734 0.2106
-4 -16 -17 0.2584 -0.7227
-4 -16 -16 -0.2553 0.8837
-4 -16 -15 -0.2204 0.0588
-4 -16 -14 -0.2223 1.7377
-4 -16 -13 -0.2865 -0.7861
-4 -16 -12 0.4324 1.1522
-4 -16 -11 -0.2118 0.0845
-4 -16 -10 -0.1909 0.2648
-4 -16 -9 -1.3870 0.6667
-4 -16 -8 0.4021 0.3096
-4 -16 -7 -2.0301 0.1904
-4 -16 -6 0.4208 -0.2564
-4 -16 -5 -1.2319 -0.2251
-4 -16 -4 0.1288 0.0358
-4 -16 -3 -1.1458 -0.0071
-4 -16 -2 -0.0843 -0.5048
-4 -16 -1 -0.2200 -0.9231
-4 -15 -19 -0.0549 -0.3621
-4 -15 -18 -0.0284 0.0156
-4 -15 -17 -1.5022 -0.7792
-4 -15 -16 -0.1670 -1.0937
-4 -15 -15 -0.3036 0.8005
-4 -15 -14 -0.7953 -0.4721
-4 -15 -13 -0.3530 1.0234
-4 -15 -12 -1.3350 -0.1499
-4 -15 -11 -0.8060 0.0284
-4 -15 -10 -1.8155 0.6072
-4 -15 -9 0.3333 -1.3377
-4 -15 -8 -2.6723 1.3446
-4 -15 -7 0.5687 -0.3857
-4 -15 -6 -2.8528 0.3942
-4 -15 -5 0.6390 0.2378
-4 -15 -4 -2.3347 -0.0176
-4 -15 -3 1.0479 0.1018
-4 -15 -2 -0.4236 -0.4150
-4 -15 -1 0.6508 0.9212
-4 -14 -20 0.6888 -0.5184
-4 -14 -19 -0.5302 -1.0615
-4 -14 -18 1.1883 0.5794
-4 -14 -17 -1.0954 0.1365
-4 -14 -16 1.6980 0.5938
-4 -14 -15 -1.0577 0.7868
-4 -14 -14 1.9351 0.1062
-4 -14 -13 -0.4291 -0.2574
-4 -14 -12 0.6033 1.0267
-4 -14 -11 -0.2673 -0.6949
-4 -14 -10 -0.5285 -0.0738
-4 -14 -9 -1.0689 -0.9463
-4 -14 -8 0.8119 -0.1990
-4 -14 -7 -2.3878 -1.8137
-4 -14 -6 2.2725 -0.1426
-4 -14 -5 -1.4648 -1.9470
-4 -14 -4 1.0382 0.2173
-4 -14 -3 -1.3949 -2.3773
-4 -14 -2 0.2180 0.0675
-4 -14 -1 -0.8270 -2.6061
-4 -13 -21 -0.2303 -1.4105
-4 -13 -20 -0.9037 0.6761
-4 -13 -19 -0.1477 -1.2872
-4 -13 -18 -0.8025 -0.2133
-4 -13 -17 -0.5594 -1.8359
-4 -13 -16 0.5966 -0.1618
-4 -13 -15 -1.0081 -1.4656
-4 -13 -14 -0.4414 0.2282
-4 -13 -13 -0.4403 -0.4544
-4 -13 -12 -1.1988 0.9569
-4 -13 -11 -0.0210 -0.1355
-4 -13 -10 -1.0849 1.7531
-4 -13 -9 0.4514 -2.5434
-4 -13 -8 -2.1193 2.2439
-4 -13 -7 1.3747 -3.0180
-4 -13 -6 -1.9103 0.1359
-4 -13 -5 1.4327 -1.6209
-4 -13 -4 -2.2170 -1.3896
-4 -13 -3 2.1938 -0.2950
-4 -13 -2 -1.2116 -0.3943
-4 -13 -1 1.0349 0.7069
-4 -12 -22 -0.0634 -1.2540
-4 -12 -21 0.6561 0.2157
-4 -12 -20 -0.0628 -1.5728
-4 -12 -19 -0.1852 0.9074
-4 -12 -18 0.2525 -0.9529
-4 -12 -17 -0.9542 -0.4473
-4 -12 -16 -0.0626 -0.9037
-4 -12 -15 -0.5338 -1.0650
-4 -12 -14 -0.1888 -1.6690
-4 -12 -13 0.2004 -0.3679
-4 -12 -12 -0.5112 -1.3392
-4 -12 -11 2.3028 -1.0849
-4 -12 -10 -1.5930 -1.6514
-4 -12 -9 2.4472 -0.4576
-4 -12 -8 -1.2279 -0.9178
-4 -12 -7 -0.4384 -1.4971
-4 -12 -6 1.6070 0.0102
-4 -12 -5 -1.9402 -1.6102
-4 -12 -4 2.2429 0.3887
-4 -12 -3 -1.7231 -1.0643
-4 -12 -2 2.8353 0.6264
-4 -12 -1 -0.5291 -2.3859
-4 -11 -22 0.5056 -0.8994
-4 -11 -21 -1.3461 -0.5625
-4 -11 -20 0.2596 0.7286
-4 -11 -19 -0.1537 -1.0073
-4 -11 -18 -0.0054 0.3216
-4 -11 -17 0.1179 -0.9440
-4 -11 -16 -0.0628 -0.4106
-4 -11 -15 -1.6387 -0.4242
-4 -11 -14 0.2992 0.1924
-4 -11 -13 -1.4592 0.2329
-4 -11 -12 0.1246 0.5209
-4 -11 -11 0.0936 0.0949
-4 -11 -10 -0.1734 -0.8463
-4 -11 -9 1.8588 -2.6162
-4 -11 -8 -2.0724 1.1677
-4 -11 -7 3.5824 -3.9081
-4 -11 -6 -3.6109 2.3212
-4 -11 -5 1.1026 -2.6961
-4 -11 -4 -3.3911 1.4648
-4 -11 -3 0.8246 -0.9562
-4 -11 -2 -2.7685 0.9537
-4 -11 -1 0.6526 0.2914
-4 -10 -23 -0.7915 -1.6220
-4 -10 -22 -0.7537 0.4265
-4 -10 -21 0.2567 0.1297
-4 -10 -20 -1.6697 0.7220
-4 -10 -19 0.6271 0.6511
-4 -10 -18 -1.0803 0.3718
-4 -10 -17 -0.8467 -0.5479
-4 -10 -16 0.1846 0.4867
-4 -10 -15 -0.2289 -1.9386
-4 -10 -14 0.3351 0.4417
-4 -10 -13 1.2626 -1.3366
-4 -10 -12 0.9132 -0.1807
-4 -10 -11 1.8091 -1.2230
-4 -10 -10 -0.8923 -1.6746
-4 -10 -9 1.4597 0.6148
-4 -10 -8 -3.0371 -3.2093
-4 -10 -7 1.4223 -0.0662
-4 -10 -6 0.1255 -0.8888
-4 -10 -5 1.0818 -1.1309
-4 -10 -4 2.5913 1.4771
-4 -10 -3 0.0029 -0.6393
-4 -10 -2 4.8198 0.5440
-4 -10 -1 -0.4239 -1.8567
-4 -9 -24 -0.8322 -1.1435
-4 -9 -23 0.4043 -0.1672
-4 -9 -22 0.0329 -1.0738
-4 -9 -21 -0.6685 1.4403
-4 -9 -20 0.5560 -0.3528
-4 -9 -19 0.3268 -0.0583
-4 -9 -18 0.2661 1.0682
-4 -9 -17 0.6952 -1.6811
-4 -9 -16 -0.4683 0.7537
-4 -9 -15 -0.2658 -1.0779
-4 -9 -14 -0.3664 -0.3278
-4 -9 -13 -0.1133 0.0253
-4 -9 -12 0.2324 -0.0732
-4 -9 -11 0.4990 -0.2607
-4 -9 -10 0.4887 -0.7952
-4 -9 -9 0.0910 -0.3312
-4 -9 -8 -2.8214 1.1805
-4 -9 -7 2.0199 -2.0720
-4 -9 -6 -8.0826 2.7557
-4 -9 -5 1.3750 -4.9797
-4 -9 -4 -7.6951 2.7967
-4 -9 -3 0.9656 -5.6164
-4 -9 -2 -5.7078 3.5796
-4 -9 -1 0.5403 -5.3830
-4 -8 -23 -1.4910 0.0424
-4 -8 -22 0.7319 0.3555
-4 -8 -21 -0.8386 1.4290
-4 -8 -20 0.0938 0.7808
-4 -8 -19 0.5552 2.2312
-4 -8 -18 -0.5720 0.1406
-4 -8 -17 0.4068 0.6538
-4 -8 -16 0.9133 -0.5369
-4 -8 -15 -0.0525 -0.5038
-4 -8 -14 1.6834 -0.5444
-4 -8 -13 0.9920 0.0604
-4 -8 -12 1.3947 -1.2965
-4 -8 -11 1.6936 -1.0756
-4 -8 -10 0.6184 -2.0850
-4 -8 -9 1.2693 0.4091
-4 -8 -8 -0.8882 -4.3772
-4 -8 -7 3.5382 2.1207
-4 -8 -6 -0.3805 -2.1969
-4 -8 -5 3.5043 0.8215
-4 -8 -4 0.7792 2.3683
-4 -8 -3 2.4936 -0.9564
-4 -8 -2 5.5025 2.0755
-4 -8 -1 1.5417 -2.8598
-4 -7 -22 -0.2095 -1.8186
-4 -7 -21 -0.1087 0.4061
-4 -7 -20 2.2067 -1.2364
-4 -7 -19 0.5273 -0.6659
-4 -7 -18 2.1464 -0.0131
-4 -7 -17 1.0963 -2.4735
-4 -7 -16 0.2154 0.9694
-4 -7 -15 0.6939 -3.4758
-4 -7 -14 -0.0732 0.2243
-4 -7 -13 1.3277 -1.3246
-4 -7 -12 -0.5008 -0.5347
-4 -7 -11 1.0042 -0.8502
-4 -7 -10 -1.2123 -1.6647
-4 -7 -9 -2.1845 -1.1539
-4 -7 -8 -2.0349 -1.8669
-4 -7 -7 -1.9200 -2.3683
-4 -7 -6 -6.7677 -0.6971
-4 -7 -5 0.6078 -6.3272
-4 -7 -4 -7.8506 2.9046
-4 -7 -3 2.6551 -9.3711
-4 -7 -2 -7.3746 4.5765
-4 -7 -1 1.5337 -14.6169
-4 -6 -21 -0.3799 0.4521
-4 -6 -20 -0.6916 1.0308
-4 -6 -19 -0.2036 0.4914
-4 -6 -18 -1.0572 -1.5829
-4 -6 -17 0.5172 0.5115
-4 -6 -16 -0.5117 -2.5206
-4 -6 -15 0.9981 0.4573
-4 -6 -14 0.2266 -2.1846
-4 -6 -13 0.6735 0.6788
-4 -6 -12 1.2138 -3.4655
-4 -6 -11 1.2337 0.0951
-4 -6 -10 -0.4828 -2.5710
-4 -6 -9 -0.2610 0.6371
-4 -6 -8 -3.0685 -2.7697
-4 -6 -7 2.6842 2.9061
-4 -6 -6 -5.3892 -1.5800
-4 -6 -5 6.7988 3.6636
-4 -6 -4 -4.8988 1.4210
-4 -6 -3 9.1064 1.5946
-4 -6 -2 0.3160 1.0909
-4 -6 -1 5.2404 -1.1292
-4 -5 -23 0.0372 1.3975
-4 -5 -22 -0.9588 -1.6604
-4 -5 -21 1.3537 1.8596
-4 -5 -20 0.8238 -0.6151
-4 -5 -19 0.4371 0.5824
-4 -5 -18 1.2717 0.7641
-4 -5 -17 -0.2188 -0.1609
-4 -5 -16 -0.3963 -0.0297
-4 -5 -15 0.7967 -2.4062
-4 -5 -14 -1.5985 -0.0770
-4 -5 -13 1.3088 -2.2375
-4 -5 -12 -3.2090 -1.0259
-4 -5 -11 0.4551 -2.1080
-4 -5 -10 -4.9782 -2.9182
-4 -5 -9 -1.2890 0.0405
-4 -5 -8 -4.2103 -2.6833
-4 -5 -7 -1.5470 2.3308
-4 -5 -6 -4.9091 -3.1788
-4 -5 -5 1.0910 -0.9667
-4 -5 -4 -4.7938 0.2690
-4 -5 -3 3.0655 -9.6955
-4 -5 -2 -7.1727 1.1526
-4 -5 -1 1.5689 -20.1433
-4 -4 -23 -3.2974 0.2674
-4 -4 -22 1.2202 0.6361
-4 -4 -21 -0.8247 -0.4385
-4 -4 -20 -1.1269 1.0232
-4 -4 -19 0.5927 -1.7739
-4 -4 -18 -1.1029 0.3501
-4 -4 -17 1.9410 -0.9957
-4 -4 -16 -0.8001 -1.6345
-4 -4 -15 2.0099 -0.3679
-4 -4 -14 -2.1963 -2.5410
-4 -4 -13 0.6935 -0.6460
-4 -4 -12 -0.7766 -2.9906
-4 -4 -11 -2.5903 -0.1898
-4 -4 -10 -1.6286 -1.2283
-4 -4 -9 -4.6935 1.2239
-4 -4 -8 -1.0800 -0.3883
-4 -4 -7 1.0415 2.8432
-4 -4 -6 -3.6478 0.0074
-4 -4 -5 10.5226 3.6310
-4 -4 -4 -8.3699 -1.1301
-4 -4 -3 15.9280 3.3048
-4 -4 -2 -10.8235 -2.9712
-4 -4 -1 7.6381 3.6244
-4 -3 -24 0.0515 2.0536
-4 -3 -23 -0.7402 0.1157
-4 -3 -22 0.2952 -0.0608
-4 -3 -21 0.3549 1.7399
-4 -3 -20 -0.6138 -1.0850
-4 -3 -19 0.5140 2.1791
-4 -3 -18 0.0525 -0.0521
-4 -3 -17 -0.3360 0.9087
-4 -3 -16 -0.1133 -1.8647
-4 -3 -15 -0.5878 -1.0300
-4 -3 -14 -2.0395 -1.1003
-4 -3 -13 0.0062 -2.5893
-4 -3 -12 -5.2607 0.0168
-4 -3 -11 0.2038 -3.7112
-4 -3 -10 -6.7729 0.8875
-4 -3 -9 1.4392 0.1236
-4 -3 -8 -4.9851 -1.0775
-4 -3 -7 3.6174 3.3446
-4 -3 -6 -3.3330 -7.8335
-4 -3 -5 5.3307 3.0652
-4 -3 -4 -1.8024 -10.0417
-4 -3 -3 3.3804 -7.1553
-4 -3 -2 -5.1358 -7.7668
-4 -3 -1 0.7975 -17.5255
-4 -2 -24 1.4209 0.2675
-4 -2 -23 -2.5426 -0.5980
-4 -2 -22 1.7293 -1.0391
-4 -2 -21 -2.0318 0.4254
-4 -2 -20 0.1375 -0.5680
-4 -2 -19 -0.1650 -0.0963
-4 -2 -18 0.1877 -0.1308
-4 -2 -17 1.9734 -1.3205
-4 -2 -16 -1.5119 -1.3357
-4 -2 -15 1.9716 -0.5868
-4 -2 -14 -4.6270 -2.5572
-4 -2 -13 1.9375 1.5184
-4 -2 -12 -5.4345 -2.4717
-4 -2 -11 -1.1973 4.6492
-4 -2 -10 -3.2300 0.8960
-4 -2 -9 -2.2487 5.6230
-4 -2 -8 2.1546 1.5509
-4 -2 -7 0.9241 4.8585
-4 -2 -6 1.4737 0.6611
-4 -2 -5 8.7684 2.8041
-4 -2 -4 -8.3001 -2.2168
-4 -2 -3 14.0976 4.3288
-4 -2 -2 -22.3205 -3.9796
-4 -2 -1 5.9567 9.6394
-4 -1 -24 0.4375 0.4761
-4 -1 -23 -0.6972 -0.9517
-4 -1 -22 0.5466 -1.1976
-4 -1 -21 -0.9619 -0.3642
-4 -1 -20 0.2117 -1.6424
-4 -1 -19 0.3152 0.8602
-4 -1 -18 0.4634 -2.3206
-4 -1 -17 -0.4191 0.4087
-4 -1 -16 0.2109 -4.1064
-4 -1 -15 -1.4903 -0.2633
-4 -1 -14 -0.4009 -3.6148
-4 -1 -13 -1.8487 -1.4180
-4 -1 -12 -2.5552 -1.6883
-4 -1 -11 1.2276 -2.4630
-4 -1 -10 -3.2220 1.2780
-4 -1 -9 6.2168 -1.3486
-4 -1 -8 -1.6653 -2.0700
-4 -1 -7 9.0308 0.1588
-4 -1 -6 -0.6483 -11.4559
-4 -1 -5 9.0099 1.7774
-4 -1 -4 0.1316 -20.9469
-4 -1 -3 2.7335 -2.8483
-4 -1 -2 -1.8276 -16.4027
-4 -1 -1 -0.2258 -7.0676
-3 -23 -9 -0.1987 0.6172
-3 -23 -8 -0.2770 -0.1710
-3 -23 -7 -1.3064 0.5011
-3 -23 -6 0.3791 -0.0032
-3 -23 -5 -0.2798 -0.8515
-3 -23 -4 0.4493 -0.0134
-3 -23 -3 -0.0798 -1.3168
-3 -22 -11 0.1406 0.3890
-3 -22 -10 0.3149 -1.3632
-3 -22 -9 0.1310 -0.1858
-3 -22 -8 -0.3703 -1.2563
-3 -22 -7 0.8133 0.1026
-3 -22 -6 -0.5426 -1.1523
-3 -22 -5 1.7074 0.3888
-3 -22 -4 -0.4654 -0.8539
-3 -22 -3 1.1782 -0.1695
-3 -22 -2 0.6117 0.5940
-3 -22 -1 1.4888 -0.0655
-3 -21 -13 0.5560 -0.6466
-3 -21 -12 0.7612 0.4896
-3 -21 -11 0.0260 -0.6355
-3 -21 -10 0.4918 0.1639
-3 -21 -9 -0.3084 -0.0695
-3 -21 -8 -0.2584 -0.3385
-3 -21 -7 0.3439 1.3514
-3 -21 -6 0.7715 -0.7798
-3 -21 -5 0.7527 0.8450
-3 -21 -4 -0.2699 0.2548
-3 -21 -3 0.9635 0.1985
-3 -21 -2 0.0477 0.3614
-3 -21 -1 0.3322 -0.1562
-3 -20 -14 -1.2686 1.3899
-3 -20 -13 -0.7658 0.3175
-3 -20 -12 -0.5041 0.8522
-3 -20 -11 0.1591 -0.8174
-3 -20 -10 -0.4860 -0.9176
-3 -20 -9 -0.7118 -0.4264
-3 -20 -8 -0.4750 -1.7217
-3 -20 -7 -0.3515 -1.4032
-3 -20 -6 -1.2080 -2.0636
-3 -20 -5 0.9058 -1.5323
-3 -20 -4 -1.1333 -0.5885
-3 -20 -3 2.2319 -0.8013
-3 -20 -2 0.1551 1.5553
-3 -20 -1 1.8225 -0.8189
-3 -19 -15 0.5973 0.6324
-3 -19 -14 -0.5462 -0.8439
-3 -19 -13 1.4758 -0.4174
-3 -19 -12 0.6441 0.0524
-3 -19 -11 0.3656 -1.0345
-3 -19 -10 1.1517 0.6844
-3 -19 -9 -1.0044 -0.2424
-3 -19 -8 1.0526 0.8053
-3 -19 -7 -1.2725 1.3282
-3 -19 -6 -0.3642 0.2515
-3 -19 -5 -1.3502 1.6601
-3 -19 -4 -1.1914 0.5956
-3 -19 -3 1.1003 0.1813
-3 -19 -2 -1.1153 -0.4364
-3 -19 -1 1.3500 -0.5264
-3 -18 -17 -3.9495 1.3774
-3 -18 -16 0.6489 1.8529
-3 -18 -15 -2.3779 1.6638
-3 -18 -14 -0.1490 1.4367
-3 -18 -13 -0.3822 0.4725
-3 -18 -12 -0.0290 0.3899
-3 -18 -11 0.5183 -0.4936
-3 -18 -10 -0.1905 0.2216
-3 -18 -9 0.0721 -1.0219
-3 -18 -8 0.2486 -0.8568
-3 -18 -7 -0.9641 -1.4717
-3 -18 -6 -0.4253 -0.2039
-3 -18 -5 -0.1564 -0.9391
-3 -18 -4 -0.2363 1.1549
-3 -18 -3 -0.0941 -0.5131
-3 -18 -2 -0.3078 1.5762
-3 -18 -1 -0.8843 -0.5236
-3 -17 -18 -2.8406 2.9120
-3 -17 -17 0.1173 0.9600
-3 -17 -16 -1.5740 0.8536
-3 -17 -15 1.3493 1.0588
-3 -17 -14 -0.2367 -0.5259
-3 -17 -13 0.8519 0.3307
-3 -17 -12 0.0435 0.0213
-3 -17 -11 -0.2258 -0.0179
-3 -17 -10 0.3086 0.2363
-3 -17 -9 -2.2782 -0.1272
-3 -17 -8 0.7770 0.5156
-3 -17 -7 -3.8596 0.5710
-3 -17 -6 0.5041 0.2382
-3 -17 -5 -2.6373 0.5526
-3 -17 -4 1.2931 0.3697
-3 -17 -3 -0.6822 -1.1754
-3 -17 -2 0.8111 -0.5192
-3 -17 -1 1.1529 -0.4831
-3 -16 -19 0.6115 0.6166
-3 -16 -18 -0.0955 0.6479
-3 -16 -17 0.0158 1.5290
-3 -16 -16 1.8643 -0.2491
-3 -16 -15 -0.2238 0.6260
-3 -16 -14 1.3178 -0.8434
-3 -16 -13 1.1882 -0.7006
-3 -16 -12 1.3251 -0.1017
-3 -16 -11 1.8389 -0.8528
-3 -16 -10 0.3328 0.4411
-3 -16 -9 1.2921 -1.2324
-3 -16 -8 -0.5637 -0.1455
-3 -16 -7 -0.3597 -0.7738
-3 -16 -6 -1.1064 -1.0400
-3 -16 -5 0.0883 -0.8685
-3 -16 -4 -1.4682 -0.5399
-3 -16 -3 -0.8229 -0.9919
-3 -16 -2 -0.8430 -0.7833
-3 -16 -1 -2.6938 -0.0414
-3 -15 -20 -0.8799 1.7543
-3 -15 -19 0.1385 -0.2623
-3 -15 -18 -0.8543 2.2408
-3 -15 -17 -0.2572 -0.5197
-3 -15 -16 0.3583 0.3083
-3 -15 -15 -0.5364 -0.0183
-3 -15 -14 -0.4629 -0.2021
-3 -15 -13 -0.1213 0.2064
-3 -15 -12 -1.0082 -0.3694
-3 -15 -11 0.1383 -0.2809
-3 -15 -10 -0.3254 -0.7024
-3 -15 -9 -1.1489 0.0568
-3 -15 -8 1.5279 0.1392
-3 -15 -7 -2.7868 0.1708
-3 -15 -6 2.0510 0.3109
-3 -15 -5 -1.5117 0.6875
-3 -15 -4 1.5683 -0.1856
-3 -15 -3 0.3270 -1.2963
-3 -15 -2 2.3336 -0.3118
-3 -15 -1 0.7022 -0.8785
-3 -14 -20 -1.0229 0.0927
-3 -14 -19 2.2418 -1.1927
-3 -14 -18 -0.4308 0.3465
-3 -14 -17 0.8332 -1.1521
-3 -14 -16 0.1219 0.0912
-3 -14 -15 0.2031 -0.8896
-3 -14 -14 0.8664 -0.4975
-3 -14 -13 1.4013 -0.6327
-3 -14 -12 0.9475 0.2850
-3 -14 -11 0.3550 -1.6999
-3 -14 -10 -0.2251 1.6803
-3 -14 -9 0.5850 -3.3414
-3 -14 -8 -1.4533 1.8004
-3 -14 -7 0.4810 -2.9595
-3 -14 -6 -0.9672 -0.1647
-3 -14 -5 1.2667 -0.0659
-3 -14 -4 -0.8867 -1.0207
-3 -14 -3 0.7917 0.4040
-3 -14 -2 -1.5285 -1.5894
-3 -14 -1 -1.3568 -0.3392
-3 -13 -21 0.1270 0.1556
-3 -13 -20 0.3217 -0.6868
-3 -13 -19 -0.1657 -0.3346
-3 -13 -18 -0.0281 -0.1076
-3 -13 -17 -0.1217 -0.1717
-3 -13 -16 0.8143 -0.0632
-3 -13 -15 -0.6642 1.0799
-3 -13 -14 0.7190 -0.5491
-3 -13 -13 0.1428 0.1761
-3 -13 -12 -0.6719 -0.8728
-3 -13 -11 1.6401 0.1497
-3 -13 -10 -1.2933 -0.9134
-3 -13 -9 0.7611 1.2472
-3 -13 -8 0.6037 -0.6616
-3 -13 -7 -2.3575 0.5250
-3 -13 -6 2.8193 0.6788
-3 -13 -5 -2.9601 0.3910
-3 -13 -4 3.2119 -0.4743
-3 -13 -3 -1.0147 -0.6352
-3 -13 -2 1.8736 -0.1348
-3 -13 -1 -1.6678 -0.1132
-3 -12 -22 1.2645 1.4370
-3 -12 -21 -0.3414 -1.3753
-3 -12 -20 -0.1492 0.6683
-3 -12 -19 -1.0114 -0.6243
-3 -12 -18 -0.3787 1.5173
-3 -12 -17 -1.6571 0.1931
-3 -12 -16 1.1860 1.9366
-3 -12 -15 -0.8356 -0.3177
-3 -12 -14 1.9205 1.3359
-3 -12 -13 0.0533 0.1568
-3 -12 -12 0.3095 0.1724
-3 -12 -11 -1.1651 0.3381
-3 -12 -10 0.1348 1.6986
-3 -12 -9 -0.1540 -1.3129
-3 -12 -8 -1.6364 4.5641
-3 -12 -7 1.1324 -2.6773
-3 -12 -6 -0.9336 5.0681
-3 -12 -5 1.3594 -1.3470
-3 -12 -4 0.1823 3.0408
-3 -12 -3 -0.7259 -0.2758
-3 -12 -2 -0.4565 0.9923
-3 -12 -1 -2.7818 -0.2072
-3 -11 -23 0.9883 -1.6456
-3 -11 -22 0.0050 -0.1988
-3 -11 -21 1.5544 -0.5842
-3 -11 -20 -1.0631 -0.8577
-3 -11 -19 0.9654 0.2731
-3 -11 -18 -0.2851 0.3193
-3 -11 -17 1.0644 -0.0248
-3 -11 -16 0.3009 1.4092
-3 -11 -15 0.7933 -0.1829
-3 -11 -14 -0.1026 0.3118
-3 -11 -13 0.5128 -0.2352
-3 -11 -12 -0.9736 0.2460
-3 -11 -11 1.0843 0.9388
-3 -11 -10 -2.0370 -0.7132
-3 -11 -9 1.8490 2.9096
-3 -11 -8 -1.0663 -2.1574
-3 -11 -7 0.0768 2.3689
-3 -11 -6 0.5981 0.2233
-3 -11 -5 -2.9737 -0.0593
-3 -11 -4 1.8997 -0.0870
-3 -11 -3 -5.6132 -1.8691
-3 -11 -2 1.9884 0.5115
-3 -11 -1 -7.8858 -1.0128
-3 -10 -23 0.8871 0.4860
-3 -10 -22 -0.6563 0.1094
-3 -10 -21 -0.6228 0.3823
-3 -10 -20 -0.4497 -0.6994
-3 -10 -19 -0.2674 0.9861
-3 -10 -18 -0.2960 0.3578
-3 -10 -17 0.2257 0.7420
-3 -10 -16 0.8167 0.3912
-3 -10 -15 -0.1208 0.3403
-3 -10 -14 1.6846 0.1567
-3 -10 -13 -1.0583 0.1484
-3 -10 -12 0.6113 -0.2503
-3 -10 -11 -2.1008 1.2305
-3 -10 -10 1.9047 0.8908
-3 -10 -9 -1.6160 1.0852
-3 -10 -8 -0.2186 2.3378
-3 -10 -7 1.9895 -1.0031
-3 -10 -6 -1.2968 3.1481
-3 -10 -5 3.2644 -1.5798
-3 -10 -4 -1.0366 4.3531
-3 -10 -3 -0.0845 -2.1695
-3 -10 -2 -2.0698 4.8853
-3 -10 -1 -4.0154 -1.5393
-3 -9 -24 0.4884 -0.3323
-3 -9 -23 1.5956 -2.1313
-3 -9 -22 0.1229 0.5777
-3 -9 -21 0.9891 -0.9707
-3 -9 -20 -1.7003 -1.1276
-3 -9 -19 0.5784 -0.2630
-3 -9 -18 -1.4145 -1.6589
-3 -9 -17 -0.2336 -0.5718
-3 -9 -16 -0.0863 0.1481
-3 -9 -15 -1.0835 -1.3302
-3 -9 -14 -0.1309 1.0682
-3 -9 -13 -0.9713 -0.7741
-3 -9 -12 -1.4426 1.6771
-3 -9 -11 -0.1603 0.5801
-3 -9 -10 -2.0868 0.6623
-3 -9 -9 1.5439 2.9071
-3 -9 -8 -2.7087 -3.3553
-3 -9 -7 0.8395 3.4458
-3 -9 -6 -4.2495 -2.8682
-3 -9 -5 -1.2419 -1.6184
-3 -9 -4 -4.1771 -2.3371
-3 -9 -3 -3.7107 -4.2820
-3 -9 -2 -2.3590 1.0772
-3 -9 -1 -9.1297 -1.9782
-3 -8 -25 -0.0313 0.6500
-3 -8 -24 -2.6508 -0.1036
-3 -8 -23 0.5632 0.3516
-3 -8 -22 -1.1352 -0.7556
-3 -8 -21 0.1101 -0.1057
-3 -8 -20 -0.3590 -0.7094
-3 -8 -19 -0.0939 0.3982
-3 -8 -18 -1.7976 0.8912
-3 -8 -17 0.3296 -0.4342
-3 -8 -16 -2.2629 1.8917
-3 -8 -15 0.5522 -1.0413
-3 -8 -14 -0.5678 1.2560
-3 -8 -13 -1.1669 -0.2137
-3 -8 -12 1.0090 0.7561
-3 -8 -11 -2.2242 1.2522
-3 -8 -10 5.0973 2.0177
-3 -8 -9 -3.5288 1.2302
-3 -8 -8 5.4402 2.3210
-3 -8 -7 -0.7523 0.1058
-3 -8 -6 1.1737 3.1356
-3 -8 -5 1.6087 0.1775
-3 -8 -4 -3.2635 4.7887
-3 -8 -3 -1.4692 -1.3091
-3 -8 -2 -5.4692 8.6085
-3 -8 -1 -2.8043 -1.6788
-3 -7 -26 1.0377 -1.6753
-3 -7 -25 -0.5130 0.7295
-3 -7 -24 1.2182 -0.6441
-3 -7 -23 0.6329 0.4322
-3 -7 -22 -0.2512 0.4853
-3 -7 -21 0.5297 -1.2433
-3 -7 -20 -1.5684 -1.4629
-3 -7 -19 0.3018 -0.7324
-3 -7 -18 -0.4543 -2.2472
-3 -7 -17 0.4111 0.5694
-3 -7 -16 0.1617 -0.5115
-3 -7 -15 -1.1018 0.2029
-3 -7 -14 0.2466 1.5760
-3 -7 -13 -2.6265 -0.4064
-3 -7 -12 -0.4224 2.9296
-3 -7 -11 -1.9662 -0.3565
-3 -7 -10 -0.5811 2.1653
-3 -7 -9 0.4103 -0.9872
-3 -7 -8 -1.8146 -3.0788
-3 -7 -7 1.5869 0.7643
-3 -7 -6 -5.6139 -6.3467
-3 -7 -5 2.1992 -1.7124
-3 -7 -4 -7.5697 -4.9504
-3 -7 -3 1.8638 -2.2354
-3 -7 -2 -7.8076 1.7478
-3 -7 -1 -0.0695 -0.1294
-3 -6 -26 -0.0660 -0.2079
-3 -6 -25 -1.7553 -0.0730
-3 -6 -24 0.1200 -0.7731
-3 -6 -23 -0.0854 1.4216
-3 -6 -22 0.3471 -1.8258
-3 -6 -21 -0.9022 1.6800
-3 -6 -20 -0.1134 -0.0992
-3 -6 -19 -2.1206 1.1371
-3 -6 -18 -1.2893 0.9677
-3 -6 -17 -1.2941 -0.3038
-3 -6 -16 -2.2213 1.3305
-3 -6 -15 1.0272 -0.2448
-3 -6 -14 -1.7582 2.1706
-3 -6 -13 0.4604 1.3077
-3 -6 -12 0.3066 1.6653
-3 -6 -11 -0.2114 3.8419
-3 -6 -10 4.3912 1.8635
-3 -6 -9 -3.7739 3.8011
-3 -6 -8 5.5133 0.7225
-3 -6 -7 -6.8015 2.8233
-3 -6 -6 1.4390 2.0437
-3 -6 -5 -6.4614 1.6937
-3 -6 -4 -6.2588 6.2326
-3 -6 -3 -5.9912 0.4108
-3 -6 -2 -7.5395 12.9756
-3 -6 -1 -2.1230 0.4399
-3 -5 -26 -0.3830 0.2866
-3 -5 -25 -1.4578 -0.2372
-3 -5 -24 1.1654 0.6366
-3 -5 -23 -0.8551 -0.1868
-3 -5 -22 0.6898 0.1308
-3 -5 -21 0.8107 -0.9575
-3 -5 -20 -0.1489 0.1274
-3 -5 -19 2.2069 -0.3621
-3 -5 -18 0.6123 -0.1465
-3 -5 -17 0.5676 1.7917
-3 -5 -16 -0.8613 0.7432
-3 -5 -15 -0.2200 2.1437
-3 -5 -14 -0.8735 2.2035
-3 -5 -13 -0.7094 -0.0309
-3 -5 -12 1.0314 4.3233
-3 -5 -11 -0.6127 -2.4749
-3 -5 -10 3.9632 3.2523
-3 -5 -9 0.5500 -5.4310
-3 -5 -8 2.9549 0.5400
-3 -5 -7 1.2642 -2.9138
-3 -5 -6 -3.6257 -3.0013
-3 -5 -5 5.7729 0.9704
-3 -5 -4 -8.4333 -2.8912
-3 -5 -3 10.0437 5.5757
-3 -5 -2 -8.1165 3.1020
-3 -5 -1 14.9714 3.6541
-3 -4 -25 0.7210 -0.9761
-3 -4 -24 -0.8261 0.9487
-3 -4 -23 -0.3456 0.2353
-3 -4 -22 -1.0253 -0.4861
-3 -4 -21 -0.7528 2.2665
-3 -4 -20 -1.0060 -0.9724
-3 -4 -19 -1.2529 0.7976
-3 -4 -18 -1.1066 -1.0623
-3 -4 -17 -1.3342 -0.0568
-3 -4 -16 -0.9128 0.2691
-3 -4 -15 1.5780 1.7220
-3 -4 -14 -2.3559 1.2219
-3 -4 -13 3.0519 1.9159
-3 -4 -12 -2.1980 1.1656
-3 -4 -11 3.3013 3.0101
-3 -4 -10 0.1276 -0.0196
-3 -4 -9 -2.2369 3.3252
-3 -4 -8 0.8252 -2.2053
-3 -4 -7 -9.2516 7.2156
-3 -4 -6 -0.0896 -1.3818
-3 -4 -5 -13.4947 9.7167
-3 -4 -4 -4.8894 3.9360
-3 -4 -3 -7.5426 7.8005
-3 -4 -2 -4.5080 11.4621
-3 -4 -1 3.0573 3.8333
-3 -3 -24 1.0349 0.7464
-3 -3 -23 0.0901 -1.2167
-3 -3 -22 1.5402 1.2836
-3 -3 -21 0.8683 -0.4166
-3 -3 -20 0.8844 0.4979
-3 -3 -19 0.9549 -0.4593
-3 -3 -18 -0.8352 0.6538
-3 -3 -17 -1.1056 1.9384
-3 -3 -16 -1.3142 0.6447
-3 -3 -15 0.4368 2.8127
-3 -3 -14 -0.5514 -0.0767
-3 -3 -13 1.8869 1.3591
-3 -3 -12 1.1106 1.5937
-3 -3 -11 2.0209 -3.7301
-3 -3 -10 3.2924 2.5875
-3 -3 -9 0.1746 -7.7968
-3 -3 -8 2.0419 5.3066
-3 -3 -7 -0.4640 -5.2858
-3 -3 -6 -2.2001 6.5920
-3 -3 -5 7.1478 4.0132
-3 -3 -4 -6.8623 5.6565
-3 -3 -3 17.1627 13.7793
-3 -3 -2 -4.9028 1.7925
-3 -3 -1 25.9780 6.9588
-3 -2 -25 -0.3864 -0.7315
-3 -2 -24 -1.1972 1.1722
-3 -2 -23 -0.5008 0.6574
-3 -2 -22 -0.1085 1.2002
-3 -2 -21 0.2999 2.3859
-3 -2 -20 -0.4653 0.2113
-3 -2 -19 -0.3252 2.0097
-3 -2 -18 -0.8578 0.5603
-3 -2 -17 -0.5912 2.1674
-3 -2 -16 0.7549 1.9531
-3 -2 -15 0.9783 2.3354
-3 -2 -14 -0.8008 1.8839
-3 -2 -13 3.4876 1.5505
-3 -2 -12 -3.1053 2.0815
-3 -2 -11 5.6284 2.1037
-3 -2 -10 -6.0368 1.4540
-3 -2 -9 0.2894 5.4645
-3 -2 -8 -6.5130 1.4050
-3 -2 -7 -7.6069 13.9744
-3 -2 -6 -3.4680 0.4956
-3 -2 -5 -13.7128 20.4682
-3 -2 -4 3.4945 2.0898
-3 -2 -3 -5.2152 17.7841
-3 -2 -2 5.9055 5.2460
-3 -2 -1 5.4167 6.9859
-3 -1 -26 0.6978 -0.2728
-3 -1 -25 1.9229 -0.3017
-3 -1 -24 0.8455 1.3460
-3 -1 -23 2.0283 0.0723
-3 -1 -22 0.7202 1.1200
-3 -1 -21 1.6882 -0.1469
-3 -1 -20 0.2851 -0.3526
-3 -1 -19 0.1876 -0.3249
-3 -1 -18 -0.6393 0.8160
-3 -1 -17 -0.4002 0.8259
-3 -1 -16 -0.3644 0.0995
-3 -1 -15 1.4584 1.2237
-3 -1 -14 -0.1891 -1.8127
-3 -1 -13 2.8814 1.3364
-3 -1 -12 0.0928 -3.8089
-3 -1 -11 2.4620 -1.6561
-3 -1 -10 0.1574 -1.0228
-3 -1 -9 0.5549 -4.2699
-3 -1 -8 -0.2789 8.5139
-3 -1 -7 0.7300 -3.1685
-3 -1 -6 -1.0777 17.6292
-3 -1 -5 7.4235 2.9207
-3 -1 -4 -2.9561 13.8832
-3 -1 -3 19.5898 8.4006
-3 -1 -2 -1.6215 -5.4076
-3 -1 -1 26.9078 3.5428
-2 -24 -6 0.0959 -0.4441
-2 -24 -5 0.5945 -0.6028
-2 -24 -4 0.2680 0.6248
-2 -24 -3 0.4634 0.0427
-2 -23 -9 0.1564 1.2860
-2 -23 -8 0.0347 0.5191
-2 -23 -7 -0.4655 0.6458
-2 -23 -6 -0.8850 -0.0020
-2 -23 -5 -1.4961 0.0184
-2 -23 -4 -0.7161 -0.2951
-2 -22 -11 -0.6684 0.1482
-2 -22 -10 -0.9717 0.2050
-2 -22 -9 1.2313 0.1262
-2 -22 -8 -0.3032 -1.0243
-2 -22 -7 0.7596 -0.6253
-2 -22 -6 -0.1996 -0.1155
-2 -22 -5 0.0035 0.3026
-2 -22 -4 -0.6402 0.2629
-2 -22 -3 -0.7300 -0.1069
-2 -22 -2 0.0470 -0.3558
-2 -22 -1 -0.9595 0.2522
-2 -21 -13 0.5575 -1.5106
-2 -21 -12 -0.1589 0.2502
-2 -21 -11 0.3400 1.0865
-2 -21 -10 0.5701 -0.0397
-2 -21 -9 0.2471 2.0928
-2 -21 -8 0.0249 -0.4174
-2 -21 -7 -0.2193 1.2373
-2 -21 -6 -0.5155 -0.0072
-2 -21 -5 -0.1453 0.6277
-2 -21 -4 0.0949 0.3060
-2 -21 -3 -0.7858 -0.1949
-2 -21 -2 -1.0197 1.2824
-2 -21 -1 -0.8191 0.8902
-2 -20 -14 -1.9099 1.1425
-2 -20 -13 -0.0750 1.7470
-2 -20 -12 -1.6293 1.3471
-2 -20 -11 0.3836 1.2070
-2 -20 -10 0.1017 0.9149
-2 -20 -9 1.3237 0.7151
-2 -20 -8 -0.4166 -0.6113
-2 -20 -7 0.7366 1.4693
-2 -20 -6 -0.7774 -0.5322
-2 -20 -5 0.4379 0.6764
-2 -20 -4 -1.3202 -1.0025
-2 -20 -3 0.0281 0.7879
-2 -20 -2 -0.0177 -0.3219
-2 -20 -1 -0.1930 1.5914
-2 -19 -15 0.5475 -1.0518
-2 -19 -14 0.8616 -0.6236
-2 -19 -13 0.9019 -0.7785
-2 -19 -12 0.6330 0.7240
-2 -19 -11 0.7972 -0.5738
-2 -19 -10 0.3758 -0.2334
-2 -19 -9 0.0573 -0.0548
-2 -19 -8 0.2186 -0.5590
-2 -19 -7 0.4200 0.5959
-2 -19 -6 -0.5904 -0.2994
-2 -19 -5 0.7813 -0.1260
-2 -19 -4 -1.1449 -0.2516
-2 -19 -3 -0.5487 -0.9063
-2 -19 -2 -0.9536 0.8626
-2 -19 -1 0.1547 -1.2197
-2 -18 -17 0.5273 -1.9718
-2 -18 -16 0.5023 -1.2563
-2 -18 -15 -0.9776 0.3443
-2 -18 -14 -0.7594 -0.3369
-2 -18 -13 -0.2388 0.2060
-2 -18 -12 -0.8288 0.5646
-2 -18 -11 0.8460 0.0470
-2 -18 -10 -0.1027 1.0050
-2 -18 -9 0.6407 -0.0613
-2 -18 -8 0.5102 0.5689
-2 -18 -7 0.8961 0.5916
-2 -18 -6 0.7097 -0.6071
-2 -18 -5 0.9252 -0.2788
-2 -18 -4 -0.6844 0.4310
-2 -18 -3 0.6203 0.1593
-2 -18 -2 -0.4900 0.1491
-2 -18 -1 0.3597 1.0187
-2 -17 -18 1.0848 -0.6387
-2 -17 -17 -0.9117 -1.9441
-2 -17 -16 1.1040 0.3272
-2 -17 -15 -0.9340 -0.9452
-2 -17 -14 0.4136 1.1555
-2 -17 -13 0.2888 -0.3489
-2 -17 -12 -0.2423 0.6977
-2 -17 -11 -0.1389 -0.8288
-2 -17 -10 0.1211 -0.0615
-2 -17 -9 -0.1678 -0.6567
-2 -17 -8 1.2686 0.1028
-2 -17 -7 -0.2789 -0.7359
-2 -17 -6 0.8491 -0.3083
-2 -17 -5 0.9965 -1.3886
-2 -17 -4 -0.0057 -0.0276
-2 -17 -3 0.3998 -1.2781
-2 -17 -2 1.5332 0.3501
-2 -17 -1 -0.2262 -0.6113
-2 -16 -19 1.2568 -3.1402
-2 -16 -18 -0.6602 -0.9963
-2 -16 -17 -0.1219 -2.9575
-2 -16 -16 -0.4737 -0.4424
-2 -16 -15 -0.5716 -0.3912
-2 -16 -14 -0.1433 -1.4291
-2 -16 -13 0.1595 -0.2071
-2 -16 -12 -0.2347 -0.4821
-2 -16 -11 0.5941 -0.1954
-2 -16 -10 0.0101 0.3872
-2 -16 -9 0.3860 -0.8548
-2 -16 -8 1.1547 0.8425
-2 -16 -7 0.2951 -0.8270
-2 -16 -6 1.0358 -0.2390
-2 -16 -5 0.1164 -0.4573
-2 -16 -4 -0.5329 0.4908
-2 -16 -3 -0.1035 -0.9065
-2 -16 -2 -0.3157 1.8187
-2 -16 -1 -0.4024 0.3228
-2 -15 -20 -1.3691 -1.6329
-2 -15 -19 1.8536 0.5178
-2 -15 -18 -1.5444 -0.6409
-2 -15 -17 0.0237 0.4880
-2 -15 -16 -0.1619 0.7138
-2 -15 -15 -0.7472 0.5604
-2 -15 -14 0.1496 1.2258
-2 -15 -13 -0.7191 -0.1787
-2 -15 -12 -0.5722 0.5291
-2 -15 -11 0.2509 -1.0436
-2 -15 -10 0.0472 -0.3261
-2 -15 -9 1.1116 -0.5290
-2 -15 -8 0.6171 -0.1717
-2 -15 -7 0.6814 0.2564
-2 -15 -6 2.1035 -0.2105
-2 -15 -5 0.2584 1.1401
-2 -15 -4 0.8919 0.3049
-2 -15 -3 0.4952 1.4382
-2 -15 -2 2.4472 0.8380
-2 -15 -1 0.4000 2.6473
-2 -14 -21 -0.9055 1.0349
-2 -14 -20 -0.9972 -0.2166
-2 -14 -19 0.5216 0.6947
-2 -14 -18 -0.3354 0.3628
-2 -14 -17 0.5121 1.3796
-2 -14 -16 1.1489 0.6440
-2 -14 -15 0.2976 0.9901
-2 -14 -14 1.0669 -0.1794
-2 -14 -13 1.2305 0.8033
-2 -14 -12 -0.1463 0.3721
-2 -14 -11 1.2110 0.8643
-2 -14 -10 -0.4043 -0.2149
-2 -14 -9 0.2603 1.2633
-2 -14 -8 1.2362 0.8061
-2 -14 -7 -0.1569 0.8156
-2 -14 -6 1.9531 0.5424
-2 -14 -5 -0.3481 1.3204
-2 -14 -4 0.5674 0.3604
-2 -14 -3 -0.3129 3.4902
-2 -14 -2 0.3298 1.1329
-2 -14 -1 -0.6021 2.9442
-2 -13 -21 1.3282 -0.6442
-2 -13 -20 0.1387 0.9074
-2 -13 -19 1.8793 0.1771
-2 -13 -18 0.7034 0.5965
-2 -13 -17 0.2837 -0.5834
-2 -13 -16 1.1570 0.6077
-2 -13 -15 -0.9986 -0.4722
-2 -13 -14 0.3699 -0.1218
-2 -13 -13 -1.1746 -0.2903
-2 -13 -12 1.0150 -1.4898
-2 -13 -11 -0.4213 -0.9995
-2 -13 -10 1.3760 -0.8131
-2 -13 -9 0.5677 -0.7658
-2 -13 -8 0.3992 0.6248
-2 -13 -7 1.7840 -0.4411
-2 -13 -6 0.3095 0.9398
-2 -13 -5 -0.4641 0.7478
-2 -13 -4 0.6620 0.4827
-2 -13 -3 -0.7161 1.7897
-2 -13 -2 3.2887 0.8122
-2 -13 -1 0.1759 2.8450
-2 -12 -22 -1.2137 1.7221
-2 -12 -21 -0.0381 1.3443
-2 -12 -20 -0.3391 0.8183
-2 -12 -19 2.1178 0.6585
-2 -12 -18 0.2237 1.2938
-2 -12 -17 1.7433 0.3405
-2 -12 -16 0.6229 1.1783
-2 -12 -15 0.1937 -0.0887
-2 -12 -14 1.1527 0.8508
-2 -12 -13 -0.2574 -0.1492
-2 -12 -12 -0.1467 1.3057
-2 -12 -11 0.0123 -0.0149
-2 -12 -10 -0.7603 0.4332
-2 -12 -9 0.5319 2.7730
-2 -12 -8 0.6411 0.6714
-2 -12 -7 0.7004 2.4873
-2 -12 -6 1.0909 1.1426
-2 -12 -5 -0.3879 1.6924
-2 -12 -4 0.8842 2.7471
-2 -12 -3 -1.1553 2.5550
-2 -12 -2 1.5744 2.0902
-2 -12 -1 -0.8090 3.0822
-2 -11 -23 -0.4477 -1.5197
-2 -11 -22 0.7549 1.0693
-2 -11 -21 0.2484 -0.7340
-2 -11 -20 1.5488 0.9772
-2 -11 -19 -0.1660 -0.5404
-2 -11 -18 0.7085 0.1777
-2 -11 -17 -1.0979 -1.0493
-2 -11 -16 0.9572 0.6575
-2 -11 -15 -1.9843 -1.2038
-2 -11 -14 1.1101 0.4195
-2 -11 -13 -1.0445 -0.4522
-2 -11 -12 2.6128 -1.3583
-2 -11 -11 -1.2777 0.6297
-2 -11 -10 4.0346 -1.1969
-2 -11 -9 -1.7836 0.6847
-2 -11 -8 3.1313 -0.3091
-2 -11 -7 -0.5911 0.2644
-2 -11 -6 1.1538 0.9725
-2 -11 -5 -1.6628 0.0150
-2 -11 -4 1.2638 1.4448
-2 -11 -3 -0.5534 -0.3304
-2 -11 -2 5.8907 1.5222
-2 -11 -1 -0.1909 -0.6070
-2 -10 -24 -1.3048 2.2507
-2 -10 -23 -0.9096 -0.2945
-2 -10 -22 -1.3561 1.8403
-2 -10 -21 -0.2390 -1.1701
-2 -10 -20 0.0161 0.2296
-2 -10 -19 0.8367 -0.7019
-2 -10 -18 0.3730 1.0855
-2 -10 -17 0.1217 -1.1043
-2 -10 -16 -0.1685 1.8640
-2 -10 -15 -0.2492 -2.3172
-2 -10 -14 -0.2909 1.4823
-2 -10 -13 -0.3661 -1.6163
-2 -10 -12 -0.2359 0.3058
-2 -10 -11 0.3987 -0.7236
-2 -10 -10 0.0644 -0.9573
-2 -10 -9 1.1749 3.5264
-2 -10 -8 0.6081 -1.5209
-2 -10 -7 1.9812 4.0946
-2 -10 -6 -0.1108 0.2136
-2 -10 -5 2.5294 2.9410
-2 -10 -4 -0.1122 3.1201
-2 -10 -3 1.7398 1.2620
-2 -10 -2 1.6407 4.2555
-2 -10 -1 0.5358 -3.0476
-2 -9 -25 -0.6211 0.4440
-2 -9 -24 -1.9691 -0.7627
-2 -9 -23 0.7251 -0.6428
-2 -9 -22 -0.5874 0.2769
-2 -9 -21 0.0395 0.1500
-2 -9 -20 -0.5002 0.3143
-2 -9 -19 -0.2980 0.0693
-2 -9 -18 -0.2237 -0.3988
-2 -9 -17 0.5808 -0.7250
-2 -9 -16 0.0280 -0.2217
-2 -9 -15 0.0995 -0.6573
-2 -9 -14 1.8116 0.2323
-2 -9 -13 -0.9190 0.2703
-2 -9 -12 4.2638 -0.6650
-2 -9 -11 -3.5593 1.3940
-2 -9 -10 5.7044 -0.8846
-2 -9 -9 -6.2263 1.5961
-2 -9 -8 5.1258 -0.4596
-2 -9 -7 -3.8677 2.5899
-2 -9 -6 3.2233 -0.3556
-2 -9 -5 -2.3364 2.4197
-2 -9 -4 5.6538 -0.4073
-2 -9 -3 2.0664 -0.0785
-2 -9 -2 10.3410 0.4380
-2 -9 -1 2.7714 -3.5022
-2 -8 -25 -0.8817 0.6189
-2 -8 -24 -1.2676 1.2119
-2 -8 -23 -0.5262 -0.8364
-2 -8 -22 -2.6875 0.2604
-2 -8 -21 0.7836 -0.6077
-2 -8 -20 -0.5180 0.2808
-2 -8 -19 1.0997 0.6334
-2 -8 -18 0.7991 1.2723
-2 -8 -17 -0.5112 0.1369
-2 -8 -16 1.1587 2.1266
-2 -8 -15 -0.6791 -2.5679
-2 -8 -14 1.5045 3.4480
-2 -8 -13 0.3339 -4.1711
-2 -8 -12 1.7613 2.5953
-2 -8 -11 1.1671 -3.3541
-2 -8 -10 1.2484 1.9146
-2 -8 -9 1.5252 3.2308
-2 -8 -8 1.8379 -0.1212
-2 -8 -7 2.3073 8.3376
-2 -8 -6 1.9719 -0.2291
-2 -8 -5 3.7608 8.1679
-2 -8 -4 0.6604 2.0458
-2 -8 -3 4.2321 4.8711
-2 -8 -2 -0.7127 0.6355
-2 -8 -1 2.3630 -2.6947
-2 -7 -26 -0.6100 1.1043
-2 -7 -25 -1.7165 -0.6758
-2 -7 -24 -0.3339 -0.5628
-2 -7 -23 -0.8309 0.3085
-2 -7 -22 -0.2161 -0.0478
-2 -7 -21 -0.1375 0.6731
-2 -7 -20 -0.0196 -0.3509
-2 -7 -19 1.5132 -0.6551
-2 -7 -18 0.2662 -0.8994
-2 -7 -17 2.5408 -1.2004
-2 -7 -16 0.4356 -0.1667
-2 -7 -15 2.1462 -0.6902
-2 -7 -13 -0.5320 0.0759
-2 -7 -12 4.0514 -1.6807
-2 -7 -11 -5.3245 1.1706
-2 -7 -10 6.6360 -2.5301
-2 -7 -9 -8.7299 1.4642
-2 -7 -8 10.7415 -2.3548
-2 -7 -7 -4.8292 2.0671
-2 -7 -6 10.4505 -3.5813
-2 -7 -5 2.2993 2.5553
-2 -7 -4 12.9138 -5.5822
-2 -7 -3 8.0744 1.4237
-2 -7 -2 16.1468 -4.6225
-2 -7 -1 4.7615 -2.6500
-2 -6 -27 0.6743 -0.8835
-2 -6 -26 1.1527 1.6014
-2 -6 -25 -0.9683 -1.5355
-2 -6 -24 0.7066 1.1072
-2 -6 -23 -1.5045 -1.9204
-2 -6 -22 -0.5238 0.9087
-2 -6 -21 1.0145 -0.5589
-2 -6 -20 -0.5057 0.2614
-2 -6 -19 0.8766 1.2530
-2 -6 -18 -0.1255 0.9462
-2 -6 -17 -0.2890 0.6242
-2 -6 -16 0.7112 0.8104
-2 -6 -15 -0.1605 -2.7639
-2 -6 -14 1.2594 3.0933
-2 -6 -13 -0.5819 -6.4016
-2 -6 -10 1.7229 8.7053
-2 -6 -9 -1.3528 -2.1365
-2 -6 -8 3.1453 7.0811
-2 -6 -7 0.2538 5.0531
-2 -6 -6 4.3974 0.8137
-2 -6 -5 0.8880 10.0163
-2 -6 -4 2.3412 -2.2155
-2 -6 -3 0.7490 5.0309
-2 -6 -2 -4.2471 -4.4569
-2 -6 -1 0.9454 -2.8365
-2 -5 -27 -0.6543 0.4100
-2 -5 -26 -1.3323 -0.0259
-2 -5 -25 -0.9455 -1.1912
-2 -5 -24 -0.4323 0.4994
-2 -5 -23 -0.5386 -0.6992
-2 -5 -22 1.0862 -0.3645
-2 -5 -21 0.0543 -0.0604
-2 -5 -20 1.4371 -1.1724
-2 -5 -19 1.0821 -0.0390
-2 -5 -18 1.6304 -0.3708
-2 -5 -17 2.6252 0.2969
-2 -5 -16 0.7394 -0.5053
-2 -5 -15 2.2106 0.3172
-2 -5 -14 -0.2484 -1.1425
-2 -5 -13 1.6948 0.1819
-2 -5 -12 2.0370 -2.0010
-2 -5 -11 -1.9226 0.7102
-2 -5 -10 6.7601 -2.6671
-2 -5 -9 -4.6091 0.8825
-2 -5 -8 16.7621 -4.0244
-2 -5 -7 -4.7880 0.9893
-2 -5 -6 23.0186 -6.6981
-2 -5 -5 2.4517 2.4317
-2 -5 -4 23.1266 -9.5494
-2 -5 -3 10.8137 7.5691
-2 -5 -2 15.7563 -8.6632
-2 -5 -1 5.2322 11.2152
-2 -4 -28 0.6320 -0.4385
-2 -4 -27 0.6630 0.1671
-2 -4 -26 0.8389 0.3919
-2 -4 -25 0.4955 -1.0680
-2 -4 -24 0.2762 1.4623
-2 -4 -23 -0.3217 -2.1526
-2 -4 -22 0.3109 1.3855
-2 -4 -21 -0.4697 -2.0711
-2 -4 -20 -0.0421 1.0713
-2 -4 -19 -0.5361 0.1871
-2 -4 -18 1.1333 -0.1196
-2 -4 -17 -0.9109 -0.3150
-2 -4 -16 1.7370 -2.6103
-2 -4 -15 -1.1476 -1.1941
-2 -4 -14 0.9844 -0.4305
-2 -4 -13 -1.4273 -4.1119
-2 -4 -12 0.9583 3.7281
-2 -4 -11 -1.8140 -6.9625
-2 -4 -10 2.3346 10.4858
-2 -4 -9 -0.7965 -6.9661
-2 -4 -8 4.7527 11.8971
-2 -4 -7 -0.2251 -5.2782
-2 -4 -6 5.3042 4.0779
-2 -4 -5 -3.7572 0.1644
-2 -4 -4 2.7213 -10.4360
-2 -4 -3 -8.1773 -1.6465
-2 -4 -2 -3.5060 -13.4011
-2 -4 -1 -4.0832 -3.8057
-2 -3 -27 -0.2757 -0.5456
-2 -3 -26 -0.1199 -1.1708
-2 -3 -25 0.8061 -0.6944
-2 -3 -24 0.3944 -0.9929
-2 -3 -23 1.8763 -1.4730
-2 -3 -22 0.6343 -0.8760
-2 -3 -21 1.3354 -0.9862
-2 -3 -20 0.3460 -0.6782
-2 -3 -19 1.3507 -0.3940
-2 -3 -18 1.5542 -0.1946
-2 -3 -17 0.3830 -1.0892
-2 -3 -16 -0.0873 -0.5628
-2 -3 -15 0.3680 -0.5362
-2 -3 -14 -1.4406 -0.8078
-2 -3 -13 3.6123 0.3362
-2 -3 -12 -1.9821 -1.0060
-2 -3 -11 3.4005 1.1817
-2 -3 -10 2.5923 -2.1444
-2 -3 -9 2.1345 -0.3450
-2 -3 -8 14.4682 -5.1647
-2 -3 -7 -2.2020 -2.2428
-2 -3 -6 27.5400 -7.4045
-2 -3 -5 -4.8288 -0.1517
-2 -3 -4 25.7007 -5.5350
-2 -3 -3 -4.8537 11.6653
-2 -3 -2 6.1037 -3.0831
-2 -3 -1 -2.7650 23.4889
-2 -2 -26 0.5349 -0.3094
-2 -2 -25 -0.0126 0.2610
-2 -2 -24 -0.0561 -0.3235
-2 -2 -23 0.9471 -1.8048
-2 -2 -22 -0.9829 -0.5785
-2 -2 -21 1.0805 -1.6420
-2 -2 -20 -0.2341 0.3320
-2 -2 -19 1.3506 -0.8211
-2 -2 -18 0.9410 -0.5533
-2 -2 -17 0.1601 -1.2043
-2 -2 -16 1.4054 -2.1091
-2 -2 -15 -0.7286 0.7382
-2 -2 -14 1.4883 -1.8507
-2 -2 -13 -0.7985 -0.1732
-2 -2 -12 2.2257 1.0534
-2 -2 -11 0.2269 -2.7456
-2 -2 -10 3.1074 8.3587
-2 -2 -9 1.9777 -9.3040
-2 -2 -8 2.7666 11.1447
-2 -2 -7 0.5599 -18.2663
-2 -2 -6 1.4383 3.8932
-2 -2 -5 -5.8600 -20.4310
-2 -2 -4 3.8108 -13.4032
-2 -2 -3 -11.3538 -7.7896
-2 -2 -2 10.1922 -13.0570
-2 -2 -1 -5.3237 5.7904
-2 -1 -26 1.1599 1.2624
-2 -1 -25 -0.9510 -0.8740
-2 -1 -24 1.1794 0.3128
-2 -1 -23 -1.2882 -0.5548
-2 -1 -22 0.2636 -0.6434
-2 -1 -21 -1.3954 -0.5411
-2 -1 -20 -0.4313 -1.1658
-2 -1 -19 -0.2738 -0.9264
-2 -1 -18 -0.0223 -0.8820
-2 -1 -17 -2.1249 -1.5290
-2 -1 -16 -0.3792 0.5614
-2 -1 -15 -1.6795 -0.9976
-2 -1 -14 -0.7115 1.0833
-2 -1 -13 2.1059 -0.1866
-2 -1 -12 -2.3585 0.1131
-2 -1 -11 7.4814 0.7244
-2 -1 -10 -0.5925 -5.3844
-2 -1 -9 10.6604 -0.4361
-2 -1 -8 5.7129 -11.3190
-2 -1 -7 4.4544 -2.2240
-2 -1 -6 13.1742 -10.4436
-2 -1 -5 -14.0130 -1.4359
-2 -1 -4 10.5699 0.0299
-2 -1 -3 -24.6946 5.3846
-2 -1 -2 -0.2622 4.3743
-2 -1 -1 -10.0070 11.8068
-1 -24 -5 1.2866 -0.5922
-1 -23 -9 1.6769 0.7585
-1 -23 -8 -0.5441 1.5035
-1 -23 -7 2.0781 1.4719
-1 -23 -6 0.5486 1.3586
-1 -22 -11 0.2169 -0.5540
-1 -22 -10 -0.3222 -0.9781
-1 -22 -9 -0.3527 -0.8019
-1 -22 -8 0.0736 -0.2942
-1 -22 -7 0.6050 -1.6484
-1 -22 -6 1.6313 0.4258
-1 -22 -5 0.0942 -1.0569
-1 -22 -4 0.8372 1.5599
-1 -22 -3 -0.0920 0.2008
-1 -22 -2 0.2961 -0.4206
-1 -22 -1 0.6318 -0.2099
-1 -21 -12 -0.8271 -0.8178
-1 -21 -11 0.5787 -0.5547
-1 -21 -10 -2.1213 0.0138
-1 -21 -9 0.7719 1.0669
-1 -21 -8 -1.4402 0.4585
-1 -21 -7 1.0963 0.4719
-1 -21 -6 -1.0783 -0.3127
-1 -21 -5 0.7694 -0.7425
-1 -21 -4 0.2287 -0.7247
-1 -21 -3 0.6639 0.0857
-1 -21 -2 1.2428 -0.7612
-1 -21 -1 -1.4683 -0.1396
-1 -20 -14 -0.7555 0.7003
-1 -20 -13 0.0839 -0.0441
-1 -20 -12 -1.4638 0.5141
-1 -20 -11 0.0222 0.1463
-1 -20 -10 -0.6337 -0.0134
-1 -20 -9 0.3764 0.9623
-1 -20 -8 1.0338 -0.2218
-1 -20 -7 1.1757 0.6628
-1 -20 -6 0.8481 0.4023
-1 -20 -5 0.1208 0.9698
-1 -20 -4 0.9817 1.3932
-1 -20 -3 0.2050 -0.2271
-1 -20 -2 0.4909 -0.3365
-1 -20 -1 0.4704 -0.4356
-1 -19 -15 -0.1211 -0.3014
-1 -19 -14 -0.4728 -1.2269
-1 -19 -13 1.1154 -0.2764
-1 -19 -12 -1.4332 -1.0011
-1 -19 -11 0.4620 0.5233
-1 -19 -10 -1.3548 -0.6233
-1 -19 -9 0.4838 0.6071
-1 -19 -8 -0.3587 -1.7584
-1 -19 -7 -0.1533 0.2144
-1 -19 -6 -0.1995 -1.9962
-1 -19 -5 0.7099 -0.3538
-1 -19 -4 -0.2410 -0.9948
-1 -19 -3 0.2471 -0.2281
-1 -19 -2 0.1349 -1.0305
-1 -19 -1 -1.6704 0.1262
-1 -18 -17 -1.1986 0.3198
-1 -18 -16 -0.2088 0.7574
-1 -18 -15 -0.6288 0.5102
-1 -18 -14 -1.0915 0.2657
-1 -18 -13 -0.5941 0.2357
-1 -18 -12 -0.7637 0.8176
-1 -18 -11 0.1101 0.2945
-1 -18 -10 0.1285 0.6779
-1 -18 -9 0.4778 0.4954
-1 -18 -8 0.8354 0.2849
-1 -18 -7 0.3268 0.3080
-1 -18 -6 0.1255 0.3011
-1 -18 -5 0.8206 1.3867
-1 -18 -4 0.2424 0.7457
-1 -18 -3 -0.0077 0.5107
-1 -18 -2 0.3025 0.3851
-1 -18 -1 0.2986 0.1077
-1 -17 -18 0.2752 2.3402
-1 -17 -17 -0.1225 -0.4063
-1 -17 -16 1.0718 0.7557
-1 -17 -15 -0.5461 -0.0450
-1 -17 -14 0.6111 -0.0867
-1 -17 -13 0.8727 0.5532
-1 -17 -12 -0.7040 0.5416
-1 -17 -11 1.5032 0.2543
-1 -17 -10 -0.6643 0.2542
-1 -17 -9 1.7705 -0.3981
-1 -17 -8 -0.3831 0.0022
-1 -17 -7 0.7979 -0.0707
-1 -17 -6 0.0103 -0.7924
-1 -17 -5 1.3941 0.1786
-1 -17 -4 -0.4678 0.0106
-1 -17 -3 2.3363 -0.2766
-1 -17 -2 -0.0220 0.2012
-1 -17 -1 0.6866 0.2107
-1 -16 -19 -0.7606 0.9329
-1 -16 -18 -0.8257 1.0352
-1 -16 -17 0.4528 0.0319
-1 -16 -16 0.6498 1.1070
-1 -16 -15 -0.0494 -0.8265
-1 -16 -14 0.2089 0.7588
-1 -16 -13 0.4309 -0.7412
-1 -16 -12 0.0843 -0.1219
-1 -16 -11 0.1317 0.2743
-1 -16 -10 -0.2200 -0.7774
-1 -16 -9 -0.1285 0.6718
-1 -16 -8 0.3715 -1.1961
-1 -16 -7 -0.7060 -0.2783
-1 -16 -6 0.6669 0.1909
-1 -16 -5 -0.3500 0.3942
-1 -16 -4 0.0029 0.0563
-1 -16 -3 -0.1186 -0.0732
-1 -16 -2 0.5120 -0.4553
-1 -16 -1 -1.2843 -0.4852
-1 -15 -20 -0.1295 -0.0877
-1 -15 -19 0.3971 -0.4334
-1 -15 -18 0.2259 -0.1401
-1 -15 -17 -0.1563 -1.3032
-1 -15 -16 -0.2587 -0.5771
-1 -15 -15 -0.1175 -0.5318
-1 -15 -14 -0.7689 -0.3072
-1 -15 -13 0.1627 0.7157
-1 -15 -12 -1.6465 0.0480
-1 -15 -11 0.3163 0.6770
-1 -15 -10 -0.5523 0.4067
-1 -15 -9 0.4921 0.0939
-1 -15 -8 -1.0184 0.6139
-1 -15 -7 0.3354 -1.3495
-1 -15 -6 -0.9944 0.3619
-1 -15 -5 1.3127 -0.3713
-1 -15 -4 -0.3759 -0.3013
-1 -15 -3 1.6543 -0.6237
-1 -15 -2 -0.4957 -0.8846
-1 -15 -1 0.7051 -0.8114
-1 -14 -21 -0.2031 1.4151
-1 -14 -20 -1.4075 -0.9767
-1 -14 -19 -0.2361 0.8155
-1 -14 -18 0.4907 -0.5653
-1 -14 -17 -0.0007 0.2151
-1 -14 -16 1.4809 -0.5161
-1 -14 -15 -0.5027 -0.0065
-1 -14 -14 1.5442 -0.8515
-1 -14 -13 -0.4486 0.2313
-1 -14 -12 0.7145 -0.4195
-1 -14 -11 -0.7114 1.7691
-1 -14 -10 0.4420 -1.0789
-1 -14 -9 0.2915 2.0127
-1 -14 -8 0.1560 -2.3066
-1 -14 -7 -0.1998 1.7772
-1 -14 -6 0.6250 -1.0040
-1 -14 -5 -1.1082 0.2912
-1 -14 -4 1.6582 -1.1352
-1 -14 -3 -1.8245 -0.6087
-1 -14 -2 0.4098 -1.6585
-1 -14 -1 -3.2954 -0.0892
-1 -13 -22 0.2593 -1.4726
-1 -13 -21 -0.3183 0.3649
-1 -13 -20 -0.6715 -1.4518
-1 -13 -19 0.0155 -0.0342
-1 -13 -18 -1.1471 -1.0203
-1 -13 -17 -1.2114 -1.1014
-1 -13 -16 -0.2419 -0.5729
-1 -13 -15 -1.7131 -1.0887
-1 -13 -14 -0.6541 0.5854
-1 -13 -13 -1.1766 -0.7477
-1 -13 -12 -1.4960 0.9113
-1 -13 -11 0.4063 -0.1827
-1 -13 -10 -0.4621 -0.5735
-1 -13 -9 -0.1105 -0.3724
-1 -13 -8 -1.2891 -2.4856
-1 -13 -7 0.4293 -1.2324
-1 -13 -6 -1.4697 -1.4299
-1 -13 -5 2.2086 -1.4566
-1 -13 -4 -1.4514 -1.8534
-1 -13 -3 1.5814 -1.7545
-1 -13 -2 0.0433 -3.2025
-1 -13 -1 -0.4123 -0.3689
-1 -12 -23 1.0602 1.3430
-1 -12 -22 -1.3021 -0.1174
-1 -12 -21 -0.3748 0.9971
-1 -12 -20 -1.9610 -1.6908
-1 -12 -19 -0.2616 0.5440
-1 -12 -18 -0.3654 -1.7641
-1 -12 -17 -0.9922 -0.4061
-1 -12 -16 0.6634 -0.4012
-1 -12 -15 -2.0660 -1.2555
-1 -12 -14 1.0079 -0.0704
-1 -12 -13 -2.2856 0.2097
-1 -12 -12 1.0509 -0.1003
-1 -12 -11 -2.6155 1.7226
-1 -12 -10 1.8546 -1.3131
-1 -12 -9 -2.2912 1.7998
-1 -12 -8 0.8086 -2.3177
-1 -12 -7 -1.9917 1.7018
-1 -12 -6 0.5295 -2.8103
-1 -12 -5 -1.5336 -0.1493
-1 -12 -4 1.1752 -3.3724
-1 -12 -3 -4.2626 -1.2672
-1 -12 -2 0.9858 -2.3749
-1 -12 -1 -7.4208 -1.3233
-1 -11 -23 -0.0458 -1.5800
-1 -11 -22 0.2277 1.2113
-1 -11 -21 -0.0584 -0.3473
-1 -11 -20 -0.1100 1.2498
-1 -11 -19 -0.7585 -0.4170
-1 -11 -18 -0.8330 0.3138
-1 -11 -17 -0.6220 -2.2505
-1 -11 -16 -0.5711 0.8529
-1 -11 -15 -0.0995 -2.2979
-1 -11 -14 -0.2735 1.7897
-1 -11 -13 -0.4314 -1.7135
-1 -11 -12 0.0858 1.8111
-1 -11 -11 0.4771 -1.1775
-1 -11 -10 0.2560 -0.2879
-1 -11 -9 0.1288 -0.8021
-1 -11 -8 -1.0565 -2.7319
-1 -11 -7 2.0224 -0.4520
-1 -11 -6 -2.2899 -2.6809
-1 -11 -5 3.5315 -0.9478
-1 -11 -4 -3.2135 -2.7661
-1 -11 -3 4.0534 -2.7772
-1 -11 -2 -2.7643 -1.4940
-1 -11 -1 2.4698 -1.7369
-1 -10 -24 0.7340 -0.1186
-1 -10 -23 1.0579 1.1324
-1 -10 -22 -0.6671 0.7223
-1 -10 -21 0.0237 -0.0876
-1 -10 -20 -0.5595 -0.8783
-1 -10 -19 0.2427 -0.3133
-1 -10 -18 -0.7571 -1.2519
-1 -10 -17 -0.2998 0.6141
-1 -10 -16 -0.7470 -0.7150
-1 -10 -15 -1.3004 -0.7222
-1 -10 -14 1.0091 0.5245
-1 -10 -13 -3.0810 -1.1348
-1 -10 -12 2.2817 0.2953
-1 -10 -11 -4.8784 -0.2341
-1 -10 -10 3.8145 -2.0554
-1 -10 -9 -5.3628 0.1336
-1 -10 -8 2.7507 -4.8894
-1 -10 -7 -4.5950 0.4327
-1 -10 -6 1.8125 -6.1547
-1 -10 -5 -4.3082 -0.6305
-1 -10 -4 0.0777 -5.8371
-1 -10 -3 -6.3291 0.5734
-1 -10 -2 -2.0200 -3.6427
-1 -10 -1 -10.4050 0.2165
-1 -9 -25 -0.3753 -1.2512
-1 -9 -24 0.3381 0.4601
-1 -9 -23 0.8012 -1.3551
-1 -9 -22 0.7379 1.4855
-1 -9 -21 0.8845 -1.3360
-1 -9 -19 -0.8393 -2.7994
-1 -9 -18 0.5841 0.6310
-1 -9 -17 -0.8307 -3.2731
-1 -9 -15 1.0805 -3.1530
-1 -9 -14 -2.2823 3.7838
-1 -9 -13 1.1861 -2.2652
-1 -9 -12 -1.9726 3.6868
-1 -9 -11 0.2736 -0.8823
-1 -9 -10 -0.2175 0.5167
-1 -9 -9 -2.8456 -0.4799
-1 -9 -8 -0.1002 -3.9995
-1 -9 -7 -3.2346 -0.9626
-1 -9 -6 -2.4570 -4.5382
-1 -9 -5 -1.1978 -2.0677
-1 -9 -4 -3.3274 -4.7023
-1 -9 -3 1.0001 -1.9427
-1 -9 -2 -2.6549 -1.6175
-1 -9 -1 3.9170 -0.9904
-1 -8 -26 2.7440 -1.7210
-1 -8 -25 2.1895 -0.4781
-1 -8 -24 2.4793 -0.1749
-1 -8 -23 1.1375 0.8492
-1 -8 -22 1.2509 0.2140
-1 -8 -21 0.8223 -0.2029
-1 -8 -20 -0.1067 -0.5294
-1 -8 -19 0.6575 0.5516
-1 -8 -18 -0.6660 -0.1230
-1 -8 -17 0.3354 1.2598
-1 -8 -16 -0.6707 -1.1849
-1 -8 -14 0.6675 -1.5027
-1 -8 -13 -3.6341 1.2984
-1 -8 -12 3.4602 -1.5184
-1 -8 -11 -7.2442 0.0510
-1 -8 -10 6.9694 -3.3570
-1 -8 -9 -9.5721 -1.2123
-1 -8 -8 5.7233 -5.2870
-1 -8 -7 -8.9301 1.9628
-1 -8 -6 1.6518 -7.8656
-1 -8 -5 -7.9837 5.0744
-1 -8 -4 -1.3988 -8.1557
-1 -8 -3 -10.3149 6.7497
-1 -8 -2 -3.7227 -6.6702
-1 -8 -1 -11.4034 3.5704
-1 -7 -26 -0.2030 1.6049
-1 -7 -25 -1.6589 -2.1100
-1 -7 -24 0.9547 1.1138
-1 -7 -23 0.5005 -1.4022
-1 -7 -22 0.7009 0.3644
-1 -7 -21 0.4869 -0.3477
-1 -7 -20 0.0689 -0.1249
-1 -7 -19 -0.4546 -0.9698
-1 -7 -18 0.4844 0.8434
-1 -7 -17 -1.1260 -2.0599
-1 -7 -16 0.5092 2.8667
-1 -7 -15 -0.5503 -2.7795
-1 -7 -13 0.6885 -4.2791
-1 -7 -12 -1.8045 6.4656
-1 -7 -11 -0.0405 -5.4684
-1 -7 -10 -1.2171 2.6080
-1 -7 -9 -5.5755 -5.9104
-1 -7 -8 0.3469 -4.3683
-1 -7 -7 -11.0670 -2.4292
-1 -7 -6 2.9136 -7.5699
-1 -7 -5 -11.3691 -1.1828
-1 -7 -4 3.1882 -6.2712
-1 -7 -3 -5.4911 -0.6722
-1 -7 -2 2.2491 -0.9746
-1 -7 -1 1.9814 0.7100
-1 -6 -27 3.1041 -1.4650
-1 -6 -26 2.2603 -0.3596
-1 -6 -25 2.6057 -1.2219
-1 -6 -24 2.0333 0.9805
-1 -6 -23 0.7581 -0.4643
-1 -6 -22 1.1330 0.4156
-1 -6 -21 -0.6740 -0.2129
-1 -6 -20 -0.0910 -0.3754
-1 -6 -19 0.1301 0.7592
-1 -6 -18 -1.3857 -1.1163
-1 -6 -17 -0.3359 1.5929
-1 -6 -16 -1.9795 -1.3577
-1 -6 -15 -0.7717 2.1382
-1 -6 -14 -1.3809 -2.5264
-1 -6 -13 -3.0428 1.6668
-1 -6 -12 1.1143 -3.3614
-1 -6 -11 -6.7615 -0.4111
-1 -6 -10 5.6883 -3.5171
-1 -6 -9 -12.8320 -1.4623
-1 -6 -8 7.7645 -0.4829
-1 -6 -6 5.2127 -3.2193
-1 -6 -5 -16.8911 8.8158
-1 -6 -4 -2.3200 -12.4923
-1 -6 -3 -17.4610 14.8867
-1 -6 -2 -5.0550 -21.7530
-1 -6 -1 -16.3049 7.4321
-1 -5 -28 -0.3138 0.8335
-1 -5 -27 -0.2707 -0.8480
-1 -5 -26 -0.5806 1.1368
-1 -5 -25 -0.7037 -2.0291
-1 -5 -24 0.4765 1.6010
-1 -5 -23 -0.1046 -2.2717
-1 -5 -22 -0.0262 2.1036
-1 -5 -21 0.2114 -0.7550
-1 -5 -20 -0.1053 1.0281
-1 -5 -19 -1.3501 -0.1591
-1 -5 -18 0.3998 0.1241
-1 -5 -17 -2.1960 0.0004
-1 -5 -16 1.8917 1.9350
-1 -5 -15 -1.4768 -0.7385
-1 -5 -14 1.2362 3.8821
-1 -5 -13 -1.2081 -3.8454
-1 -5 -12 0.6686 6.2741
-1 -5 -11 -2.8528 -7.1501
-1 -5 -10 -1.2343 5.7153
-1 -5 -9 -7.8054 -9.2858
-1 -5 -8 -0.0956 2.5459
-1 -5 -7 -14.6323 -4.2748
-1 -5 -6 8.8765 -3.7614
-1 -5 -5 -22.7579 3.4469
-1 -5 -4 19.6030 -5.5202
-1 -5 -3 -19.9397 8.3783
-1 -5 -2 17.3114 1.5481
-1 -5 -1 -11.4539 4.7365
-1 -4 -28 0.8748 -0.3583
-1 -4 -27 1.7121 0.0985
-1 -4 -26 1.1000 -0.3542
-1 -4 -25 1.6394 -0.2164
-1 -4 -24 -0.0042 0.5812
-1 -4 -23 0.3869 -0.2378
-1 -4 -22 -0.8561 0.7663
-1 -4 -21 -0.5342 -0.1847
-1 -4 -20 -0.1623 -0.1334
-1 -4 -19 -1.2154 -0.1089
-1 -4 -18 -0.6738 0.1717
-1 -4 -17 -1.6073 0.7631
-1 -4 -16 -0.3515 -1.3276
-1 -4 -15 -0.1695 0.1381
-1 -4 -14 -1.3032 -3.7542
-1 -4 -13 -0.7138 -0.3828
-1 -4 -12 -1.4985 -4.3924
-1 -4 -11 -2.7461 -1.8050
-1 -4 -10 0.8812 -2.1112
-1 -4 -9 -9.9205 -1.4918
-1 -4 -8 4.2257 4.1864
-1 -4 -7 -20.5773 -2.3777
-1 -4 -6 6.2248 5.1671
-1 -4 -5 -27.5336 -1.5125
-1 -4 -4 0.8972 -11.8725
-1 -4 -3 -21.8139 2.2850
-1 -4 -2 -1.2023 -42.5236
-1 -4 -1 -12.4343 1.2228
-1 -3 -29 0.9000 0.3595
-1 -3 -28 0.2198 -0.5322
-1 -3 -27 -0.8339 0.3609
-1 -3 -26 0.7930 -0.8657
-1 -3 -25 -2.0765 0.2919
-1 -3 -24 -0.0630 -0.1186
-1 -3 -23 -1.0306 0.7349
-1 -3 -22 -0.5360 1.6282
-1 -3 -21 0.1043 0.7863
-1 -3 -20 -1.1871 1.5229
-1 -3 -19 -0.6031 0.2830
-1 -3 -18 0.1196 1.2345
-1 -3 -17 -1.1817 1.7717
-1 -3 -16 2.9736 0.9239
-1 -3 -15 -3.4420 1.7522
-1 -3 -14 2.1393 1.1285
-1 -3 -13 -5.3654 0.1131
-1 -3 -12 0.5945 4.4114
-1 -3 -11 -7.5061 -4.1207
-1 -3 -10 -3.0392 6.7542
-1 -3 -9 -9.8429 -8.6920
-1 -3 -8 -2.3558 9.2065
-1 -3 -7 -14.0146 -7.3289
-1 -3 -6 9.3079 8.0332
-1 -3 -5 -26.5160 4.8069
-1 -3 -4 29.5471 3.7680
-1 -3 -3 -43.7400 14.7266
-1 -3 -2 25.8712 -1.3881
-1 -3 -1 -55.7378 6.5675
-1 -2 -28 0.3785 1.1205
-1 -2 -27 0.7668 -0.3777
-1 -2 -26 0.4419 1.1154
-1 -2 -25 0.1239 -0.4425
-1 -2 -24 -0.5359 0.6573
-1 -2 -23 -0.2968 0.1281
-1 -2 -22 -0.9146 0.4871
-1 -2 -21 0.4243 -0.2479
-1 -2 -20 -0.5490 -0.1912
-1 -2 -19 0.0552 0.0048
-1 -2 -18 0.7178 0.8613
-1 -2 -17 -0.3842 -1.8028
-1 -2 -16 2.5829 -0.4911
-1 -2 -15 -0.1241 -2.8765
-1 -2 -14 0.1788 -2.1319
-1 -2 -13 0.3641 -1.7280
-1 -2 -12 -2.9173 -3.4479
-1 -2 -11 0.1319 0.0968
-1 -2 -10 -4.8161 -1.2953
-1 -2 -9 -5.5938 2.4129
-1 -2 -7 -15.5518 -3.2298
-1 -2 -6 4.0469 7.5819
-1 -2 -5 -21.3630 -19.6479
-1 -2 -4 12.5489 -8.5814
-1 -2 -3 -10.9000 -27.8014
-1 -2 -2 10.5259 -36.6752
-1 -2 -1 -2.3987 -11.7471
-1 -1 -28 -0.3630 -0.7424
-1 -1 -27 0.1360 0.3265
-1 -1 -26 0.4640 0.0256
-1 -1 -25 -2.8555 0.8067
-1 -1 -24 0.3091 1.5474
-1 -1 -23 -1.8236 1.7592
-1 -1 -22 -0.0344 2.0051
-1 -1 -21 -0.2817 1.9263
-1 -1 -20 -0.5763 0.8016
-1 -1 -19 0.7820 1.1612
-1 -1 -18 -0.2130 0.9471
-1 -1 -17 0.9042 1.1357
-1 -1 -16 0.7273 0.3603
-1 -1 -15 -3.2293 1.2186
-1 -1 -14 0.6450 -0.1230
-1 -1 -13 -6.8140 1.1535
-1 -1 -12 0.0693 0.7913
-1 -1 -11 -10.0784 -1.5940
-1 -1 -10 -2.1889 4.7116
-1 -1 -9 -8.9996 -4.8648
-1 -1 -8 -1.9697 13.6385
-1 -1 -7 -8.7105 -4.5455
-1 -1 -6 4.3558 21.8062
-1 -1 -5 -24.5290 2.3408
-1 -1 -4 14.5377 13.2318
-1 -1 -3 -66.0385 6.3789
-1 -1 -2 10.7944 -5.0376
0 0 2 124.4460 0.4414
0 0 4 68.5363 0.0530
0 0 6 21.4784 -0.0062
0 0 8 12.2713 -0.0303
0 0 10 14.4674 -0.0243
0 0 12 13.2259 0.0916
0 0 14 8.1157 -0.1077
0 0 16 1.9797 0.0703
0 0 18 -1.8531 -0.0014
0 0 20 -0.4248 -0.0274
0 0 22 0.1426 0.0249
0 0 24 2.1181 -0.0228
0 0 26 0.5210 0.0253
0 1 3 0.1738 -16.6445
0 1 4 0.0066 -53.4684
0 1 5 -0.1408 2.3508
0 1 6 -0.0288 -24.5922
0 1 7 0.0679 5.9796
0 1 8 -0.0110 -0.5930
0 1 9 -0.0971 1.7538
0 1 10 -0.0048 3.7230
0 1 11 0.1066 -1.9836
0 1 12 0.0099 -0.3345
0 1 13 -0.0417 -1.9348
0 1 14 -0.0038 -2.8044
0 1 15 -0.0784 -1.2912
0 1 16 0.0046 -3.8786
0 1 17 0.0945 -0.3740
0 1 18 -0.0010 -0.3843
0 1 19 -0.0815 -0.5307
0 1 20 -0.0053 0.5625
0 1 21 0.0460 -0.6100
0 1 22 0.0069 0.0898
0 1 23 -0.0244 0.0749
0 1 24 -0.0065 -0.1938
0 1 25 0.0123 0.0895
0 1 26 0.0030 -1.1204
0 1 27 -0.0013 0.2863
0 1 28 0.0038 0.8225
0 2 0 118.8698 0.1755
0 2 1 -12.2734 0.1237
0 2 2 103.5180 0.0860
0 2 4 60.9574 0.0823
0 2 5 -23.7090 0.0199
0 2 6 25.6465 0.0010
0 2 7 -2.5310 -0.0069
0 2 8 14.1512 -0.0345
0 2 9 3.9735 -0.0144
0 2 10 12.9994 0.0356
0 2 11 1.9541 0.0472
0 2 12 10.8485 -0.0461
0 2 13 -1.2910 -0.0655
0 2 14 7.6967 0.0561
0 2 15 -2.4461 0.0691
0 2 16 2.0778 -0.0329
0 2 17 -2.2726 -0.0424
0 2 18 -1.3705 0.0071
0 2 19 -0.0659 0.0006
0 2 20 -0.4358 0.0083
0 2 21 -1.0847 0.0128
0 2 22 0.8388 -0.0242
0 2 23 -1.4487 -0.0117
0 2 24 3.3327 0.0237
0 2 25 -1.4308 0.0157
0 2 26 2.2255 -0.0005
0 2 27 -0.4775 -0.0462
0 2 28 -1.1011 0.0200
0 3 1 0.1044 -62.9886
0 3 2 0.0350 -17.6652
0 3 3 -0.0033 -31.9469
0 3 4 -0.0698 -22.2925
0 3 5 -0.0121 5.1397
0 3 6 0.0271 -14.2230
0 3 7 -0.0088 10.5103
0 3 8 -0.0517 -3.9633
0 3 9 -0.0119 1.8442
0 3 10 0.0512 -1.8179
0 3 11 0.0258 -5.6709
0 3 12 -0.0254 -2.2268
0 3 13 -0.0073 -6.1070
0 3 14 -0.0020 -2.2911
0 3 15 -0.0053 -3.9891
0 3 16 0.0248 -2.2174
0 3 17 -0.0018 0.3290
0 3 18 -0.0267 -0.0177
0 3 19 0.0060 0.1623
0 3 20 0.0205 0.0147
0 3 21 0.0076 -0.7532
0 3 22 -0.0184 0.2655
0 3 23 -0.0164 -0.1065
0 3 24 0.0138 -0.5966
0 3 25 0.0074 -0.5132
0 3 26 -0.0041 -1.4896
0 3 27 -0.0005 -0.0263
0 3 28 0.0030 -0.6956
0 3 29 -0.0065 0.1540
0 4 0 52.0520 -0.0069
0 4 1 -18.8129 -0.0568
0 4 2 50.0256 0.0294
0 4 3 -41.9877 0.0087
0 4 4 44.6592 0.0198
0 4 5 -29.0773 0.0094
0 4 6 29.1107 -0.0484
0 4 8 15.4673 -0.0004
0 4 9 2.9567 -0.0053
0 4 10 9.9465 0.0217
0 4 11 1.7446 -0.0129
0 4 12 5.5992 -0.0056
0 4 13 -0.6606 0.0139
0 4 14 4.0038 -0.0042
0 4 15 -3.0315 -0.0040
0 4 16 2.1587 -0.0058
0 4 17 -2.2663 -0.0010
0 4 18 1.7327 0.0186
0 4 19 0.8952 0.0047
0 4 20 -0.2926 -0.0219
0 4 21 0.9019 0.0026
0 4 22 -0.3859 0.0116
0 4 23 0.3445 0.0037
0 4 24 1.5588 0.0044
0 4 25 -0.4567 -0.0083
0 4 26 1.4089 0.0070
0 4 27 -0.6893 -0.0180
0 4 28 -0.4010 0.0055
0 5 1 -0.0114 -49.5315
0 5 2 0.0042 9.7847
0 5 3 0.0254 -27.5406
0 5 4 0.0187 6.3559
0 5 5 -0.0141 -2.7697
0 5 6 -0.0117 -4.5769
0 5 7 -0.0138 6.0933
0 5 9 0.0044 0.1620
0 5 10 -0.0027 -4.5477
0 5 11 0.0088 -6.0389
0 5 12 0.0016 -0.6862
0 5 13 -0.0003 -5.7458
0 5 14 0.0072 2.1195
0 5 15 -0.0170 -3.7646
0 5 16 -0.0120 2.8253
0 5 17 0.0248 -1.1765
0 5 18 0.0146 1.1294
0 5 19 -0.0058 -1.1685
0 5 20 -0.0113 -0.9065
0 5 21 -0.0002 0.3390
0 5 22 -0.0003 -0.6378
0 5 23 -0.0013 0.6324
0 5 24 0.0048 -0.9768
0 5 25 -0.0028 -0.0186
0 5 26 -0.0036 -1.4791
0 5 27 0.0170 -1.6136
0 5 28 0.0009 -0.7895
0 6 0 2.6079 0.0192
0 6 1 -7.1755 0.0224
0 6 2 9.7439 0.0285
0 6 3 -15.2612 -0.0193
0 6 4 22.4456 -0.0302
0 6 5 -13.8812 0.0140
0 6 6 22.8251 -0.0020
0 6 7 -5.1781 0.0090
0 6 8 14.6276 -0.0024
0 6 9 2.5301 -0.0223
0 6 10 5.0784 0.0137
0 6 11 2.1205 0.0162
0 6 12 -0.5223 -0.0059
0 6 13 1.4685 -0.0191
0 6 14 -0.4592 -0.0001
0 6 15 -0.5113 0.0247
0 6 16 1.0760 -0.0020
0 6 17 -1.0914 -0.0066
0 6 18 1.4063 -0.0016
0 6 19 -1.2119 -0.0052
0 6 20 0.3285 0.0006
0 6 21 -0.5698 0.0118
0 6 22 -0.4255 0.0042
0 6 23 -0.1271 -0.0221
0 6 24 0.7503 -0.0046
0 6 25 0.6387 0.0134
0 6 26 0.6419 -0.0249
0 6 27 1.0454 -0.0033
0 7 1 0.0272 -20.3703
0 7 2 0.0294 11.4849
0 7 3 -0.0026 -16.7039
0 7 4 -0.0277 11.7296
0 7 5 -0.0127 -10.4357
0 7 6 0.0166 4.5249
0 7 7 0.0090 -2.8636
0 7 8 -0.0112 -2.7475
0 7 9 -0.0138 -1.6402
0 7 10 0.0082 -3.6593
0 7 11 0.0062 -2.8074
0 7 12 -0.0080 1.4016
0 7 13 -0.0048 -3.0195
0 7 14 -0.0059 3.7451
0 7 15 -0.0073 -3.9712
0 7 16 0.0148 2.5703
0 7 17 0.0077 -2.8814
0 7 18 -0.0178 1.0886
0 7 19 -0.0097 -1.9607
0 7 20 0.0090 0.4231
0 7 21 0.0059 0.0436
0 7 22 -0.0050 -0.3487
0 7 23 -0.0094 0.8729
0 7 24 -0.0020 -0.4043
0 7 25 0.0017 -0.7585
0 7 26 -0.0047 -2.8876
0 8 0 -3.2878 0.0153
0 8 1 0.5316 -0.0240
0 8 2 0.7680 -0.0121
0 8 3 1.7376 0.0081
0 8 4 6.3595 0.0038
0 8 5 2.0385 0.0098
0 8 6 9.3174 -0.0036
0 8 7 0.1314 -0.0192
0 8 8 8.4767 0.0034
0 8 9 0.1440 -0.0035
0 8 10 0.6598 0.0132
0 8 11 2.1526 0.0003
0 8 12 -3.5759 -0.0162
0 8 13 4.7484 0.0186
0 8 14 -2.6750 0.0085
0 8 15 2.2232 -0.0088
0 8 16 -0.0904 -0.0095
0 8 17 -0.7054 -0.0028
0 8 18 0.7105 0.0040
0 8 19 0.3946 0.0036
0 8 20 0.5101 -0.0010
0 8 21 -0.0117 -0.0102
0 8 22 0.0070 0.0095
0 8 23 -0.1752 0.0024
0 8 24 1.7537 -0.0014
0 8 25 0.1718 0.0237
0 8 26 0.9483 -0.0351
0 9 1 -0.0134 -6.9285
0 9 2 -0.0117 5.7842
0 9 3 -0.0142 -8.4337
0 9 4 0.0095 4.8633
0 9 5 0.0160 -9.0233
0 9 6 -0.0040 3.1721
0 9 7 -0.0065 -8.3601
0 9 8 0.0006 0.4741
0 9 9 0.0112 -4.2217
0 9 10 -0.0038 -2.2934
0 9 11 -0.0080 -0.2648
0 9 12 0.0005 -1.4991
0 9 13 0.0013 -0.1104
0 9 16 -0.0111 1.9286
0 9 17 -0.0020 -2.4284
0 9 18 0.0066 1.5866
0 9 19 0.0070 -1.5950
0 9 20 -0.0021 0.6692
0 9 21 -0.0004 -0.5147
0 9 22 0.0012 1.5356
0 9 23 0.0082 0.6681
0 9 24 0.0053 1.1025
0 9 25 -0.0027 -1.3610
0 10 0 -4.3121 -0.0076
0 10 1 2.6419 0.0050
0 10 2 -3.5771 0.0180
0 10 3 3.9679 0.0027
0 10 4 -1.7600 -0.0163
0 10 5 3.1371 -0.0072
0 10 6 -2.3974 0.0036
0 10 7 1.1377 -0.0009
0 10 8 -0.7453 0.0021
0 10 9 -0.7298 -0.0030
0 10 10 -0.9175 -0.0116
0 10 11 1.0174 0.0116
0 10 12 -1.2318 0.0082
0 10 13 3.5055 -0.0044
0 10 14 -1.2949 -0.0110
0 10 15 2.4483 -0.0023
0 10 16 -0.1204 0.0069
0 10 17 0.1932 0.0013
0 10 18 1.7390 -0.0009
0 10 19 0.0265 -0.0048
0 10 20 -0.0650 0.0007
0 10 21 -0.0508 0.0034
0 10 22 -0.6591 0.0033
0 10 23 0.6833 0.0014
0 10 24 0.6996 -0.0294
0 11 1 0.0012 -0.9228
0 11 2 0.0142 -0.4187
0 11 3 0.0097 -4.5289
0 11 4 -0.0029 0.0720
0 11 5 -0.0064 -6.0055
0 11 6 0.0043 0.4754
0 11 7 0.0133 -4.9834
0 11 8 0.0077 2.0341
0 11 9 -0.0131 -3.4792
0 11 10 -0.0024 0.5651
0 11 11 0.0045 -0.4453
0 11 12 0.0043 -0.7766
0 11 13 0.0049 1.1969
0 11 14 -0.0010 -2.1292
0 11 15 -0.0066 0.2696
0 11 16 0.0008 0.2680
0 11 17 0.0094 -2.3506
0 11 18 -0.0022 1.7615
0 11 19 -0.0064 -3.7091
0 11 20 -0.0019 2.3608
0 11 21 0.0107 -1.6916
0 11 22 0.0027 3.5006
0 11 23 -0.0063 -0.9064
0 11 24 -0.0044 3.0971
0 12 0 -1.6306 0.0088
0 12 1 0.4451 -0.0013
0 12 2 -4.2128 -0.0177
0 12 3 2.5611 -0.0009
0 12 4 -5.7048 0.0024
0 12 5 1.3043 0.0053
0 12 6 -4.5292 0.0039
0 12 7 0.7655 -0.0059
0 12 8 -1.2779 -0.0050
0 12 9 0.8059 0.0016
0 12 10 -0.8072 0.0042
0 12 11 1.1727 0.0065
0 12 12 -0.1001 -0.0104
0 12 13 1.2220 -0.0066
0 12 14 0.7186 0.0112
0 12 15 -0.4150 0.0032
0 12 16 0.2580 0.0007
0 12 17 -0.7364 -0.0028
0 12 18 0.0482 0.0022
0 12 19 -0.8682 -0.0004
0 12 20 0.5617 -0.0018
0 12 21 -0.4020 -0.0093
0 12 22 1.5793 -0.0136
0 12 23 0.6330 0.0188
0 13 1 -0.0053 -1.3945
0 13 2 -0.0013 -1.5726
0 13 3 -0.0094 -0.5490
0 13 4 -0.0034 -1.2785
0 13 5 0.0113 -1.6104
0 13 6 0.0042 1.5799
0 13 7 -0.0096 -2.1597
0 13 8 -0.0069 2.5979
0 13 9 0.0028 -2.8935
0 13 10 0.0063 2.0022
0 13 11 -0.0032 -1.1181
0 13 12 -0.0046 1.5905
0 13 13 -0.0029 -1.2195
0 13 14 -0.0001 -0.3250
0 13 15 0.0035 -1.1271
0 13 16 -0.0039 -0.5671
0 13 17 -0.0023 -1.4574
0 13 18 -0.0052 -0.0508
0 13 19 0.0029 -2.7086
0 13 20 0.0013 1.9049
0 13 21 -0.0083 -2.8124
0 13 22 0.0062 2.4016
0 14 0 -2.1195 -0.0027
0 14 1 -0.2181 -0.0076
0 14 2 -2.1844 0.0136
0 14 3 0.5153 0.0095
0 14 4 -3.3234 -0.0015
0 14 5 1.1892 -0.0090
0 14 6 -2.1248 0.0031
0 14 7 2.1331 0.0063
0 14 8 0.3232 0.0047
0 14 9 0.5221 0.0045
0 14 10 -0.1996 -0.0067
0 14 11 1.3922 -0.0050
0 14 12 -0.4186 0.0080
0 14 13 1.8274 0.0037
0 14 14 -0.7155 0.0018
0 14 15 0.1615 -0.0018
0 14 16 -0.0030 -0.0031
0 14 17 -0.0341 0.0069
0 14 18 0.1942 0.0013
0 14 19 1.0354 -0.0027
0 14 20 0.5803 -0.0047
0 14 21 1.1516 0.0145
0 15 1 -0.0020 -1.2459
0 15 2 0.0028 0.0257
0 15 3 0.0073 -0.9572
0 15 4 0.0011 -0.1209
0 15 5 -0.0050 -0.1578
0 15 6 -0.0062 -0.0767
0 15 7 0.0018 -2.1337
0 15 8 0.0099 0.4320
0 15 9 0.0017 -3.4492
0 15 10 -0.0075 0.9902
0 15 11 -0.0016 -1.5235
0 15 12 -0.0012 -0.1969
0 15 13 0.0080 -1.1957
0 15 14 0.0053 -0.4921
0 15 15 -0.0049 0.0337
0 15 16 -0.0016 0.2500
0 15 17 0.0069 0.1031
0 15 18 0.0014 -0.1342
0 15 19 -0.0016 0.7686
0 15 20 0.0120 -0.0629
0 16 0 -1.5087 0.0033
0 16 1 0.2293 0.0058
0 16 2 -2.8434 -0.0067
0 16 3 0.2119 -0.0070
0 16 4 -2.6313 -0.0033
0 16 5 -0.2119 0.0031
0 16 6 -1.0077 0.0044
0 16 7 0.6503 0.0026
0 16 8 -1.9314 -0.0059
0 16 9 0.1881 -0.0034
0 16 10 -1.7145 -0.0002
0 16 11 0.9221 0.0048
0 16 12 -1.4375 -0.0037
0 16 13 0.7391 -0.0086
0 16 14 -0.4826 0.0008
0 16 15 0.6854 0.0007
0 16 16 0.4792 0.0045
0 16 17 0.6146 0.0050
0 16 18 0.4401 0.0001
0 16 19 0.4629 -0.0054
0 17 1 -0.0019 -0.9373
0 17 2 0.0005 -0.1214
0 17 3 -0.0031 0.1949
0 17 4 -0.0039 1.0470
0 17 5 0.0019 -0.5736
0 17 6 0.0091 -0.3775
0 17 7 -0.0016 -1.0488
0 17 8 -0.0077 -1.0739
0 17 9 -0.0021 -1.5755
0 17 10 0.0011 -0.0156
0 17 11 0.0001 -0.4045
0 17 12 0.0001 -0.1119
0 17 13 -0.0021 0.6520
0 17 14 -0.0016 0.8676
0 17 15 0.0038 1.4560
0 17 16 -0.0016 0.5592
0 17 17 0.0079 1.2771
0 17 18 -0.0174 1.3346
0 18 0 -0.2340 -0.0003
0 18 1 -0.8092 -0.0057
0 18 2 -0.7130 -0.0020
0 18 3 -0.2330 0.0078
0 18 4 -1.3232 0.0014
0 18 5 -0.9892 -0.0052
0 18 6 0.3308 -0.0048
0 18 7 -1.6983 0.0029
0 18 8 -0.6065 0.0048
0 18 9 -0.5037 0.0028
0 18 10 -1.4855 0.0004
0 18 11 0.6906 -0.0088
0 18 12 -1.3930 -0.0002
0 18 13 1.1618 0.0044
0 18 14 0.2005 0.0049
0 18 15 -0.3103 0.0094
0 18 16 1.2219 -0.0080
0 18 17 -1.1926 0.0117
0 19 1 -0.0060 -0.9691
0 19 2 0.0004 0.2758
0 19 3 0.0038 0.8337
0 19 4 0.0035 0.5820
0 19 5 0.0002 0.7983
0 19 6 -0.0029 0.8003
0 19 7 -0.0031 -0.1048
0 19 8 -0.0017 -0.2582
0 19 9 0.0048 0.2947
0 19 10 -0.0051 0.8124
0 19 11 -0.0070 1.2344
0 19 12 -0.0021 0.6611
0 19 13 0.0073 1.4622
0 19 14 0.0226 1.4633
0 19 15 -0.0032 0.1698
0 20 0 1.7282 0.0071
0 20 1 0.0076 0.0013
0 20 2 0.8135 -0.0004
0 20 3 -0.1838 -0.0030
0 20 4 -0.6524 -0.0011
0 20 5 1.0082 -0.0043
0 20 6 0.2864 0.0041
0 20 7 0.5830 0.0074
0 20 8 -0.0289 0.0008
0 20 9 1.0051 -0.0031
0 20 10 0.0616 -0.0020
0 20 11 2.0688 0.0115
0 20 12 0.2372 -0.0127
0 20 13 1.5680 -0.0138
0 20 14 -0.1555 -0.0177
0 21 1 0.0016 -2.2942
0 21 2 0.0024 -0.1326
0 21 3 0.0002 1.0684
0 21 4 -0.0056 0.1811
0 21 5 0.0067 2.0813
0 21 6 0.0079 -1.2837
0 21 7 -0.0006 0.0985
0 21 8 -0.0113 -0.8654
0 21 9 -0.0066 0.4526
0 21 10 0.0061 -0.0089
0 21 11 -0.0076 0.0354
0 21 12 0.0229 0.0312
0 22 0 -0.0298 -0.0010
0 22 1 -0.9973 -0.0129
0 22 2 -0.9256 -0.0056
0 22 3 -1.1503 0.0103
0 22 4 -0.7471 -0.0002
0 22 5 0.2973 -0.0041
0 22 6 -2.1687 -0.0003
0 22 7 0.2172 0.0029
0 22 8 -2.9145 0.0075
0 22 9 1.7297 0.0137
0 22 10 -1.3576 0.0101
0 22 11 2.1226 -0.0092
0 23 7 -0.0174 0.8252
0 23 8 -0.0066 -1.8708
0 23 9 0.0082 0.3114
1 0 1 0.0252 15.2564
1 0 2 15.6688 -0.0553
1 0 3 -0.2393 40.8695
1 0 4 21.4092 0.0104
1 0 5 0.0234 29.1367
1 0 6 5.1239 0.0509
1 0 7 -0.1040 2.3082
1 0 8 -7.3422 -0.0102
1 0 9 -0.0686 -5.9578
1 0 10 -8.3797 0.0132
1 0 11 0.0469 -1.7170
1 0 12 -3.6623 -0.0120
1 0 13 -0.1392 2.4219
1 0 14 0.4084 -0.0132
1 0 15 0.0684 3.5556
1 0 16 2.3131 -0.0052
1 0 17 -0.0134 2.6025
1 0 18 0.8452 -0.0058
1 0 19 0.0293 0.2905
1 0 20 0.1016 -0.0080
1 0 21 0.0353 1.1659
1 0 22 0.1112 -0.0057
1 0 23 -0.0336 1.0184
1 0 24 -0.4507 0.0062
1 0 25 0.0190 1.6410
1 0 26 -0.1427 -0.0028
1 0 27 -0.0154 0.1882
1 1 0 0.1286 10.5861
1 1 1 -93.7142 -2.0124
1 1 2 10.7944 5.0376
1 1 3 -66.0385 -6.3789
1 1 4 14.5377 -13.2318
1 1 5 -24.5290 -2.3408
1 1 6 4.3558 -21.8062
1 1 7 -8.7105 4.5455
1 1 8 -1.9697 -13.6385
1 1 9 -8.9996 4.8648
1 1 10 -2.1889 -4.7116
1 1 11 -10.0784 1.5940
1 1 12 0.0693 -0.7913
1 1 13 -6.8140 -1.1535
1 1 14 0.6450 0.1230
1 1 15 -3.2293 -1.2186
1 1 16 0.7273 -0.3603
1 1 17 0.9042 -1.1357
1 1 18 -0.2130 -0.9471
1 1 19 0.7820 -1.1612
1 1 20 -0.5763 -0.8016
1 1 21 -0.2817 -1.9263
1 1 22 -0.0344 -2.0051
1 1 23 -1.8236 -1.7592
1 1 24 0.3091 -1.5474
1 1 25 -2.8555 -0.8067
1 1 26 0.4640 -0.0256
1 1 27 0.1360 -0.3265
1 2 0 -0.0861 45.4073
1 2 1 -2.3987 11.7471
1 2 2 10.5259 36.6752
1 2 3 -10.9000 27.8014
1 2 4 12.5489 8.5814
1 2 5 -21.3630 19.6479
1 2 6 4.0469 -7.5819
1 2 7 -15.5518 3.2298
1 2 8 -3.2884 -4.6391
1 2 9 -5.5938 -2.4129
1 2 10 -4.8161 1.2953
1 2 11 0.1319 -0.0968
1 2 12 -2.9173 3.4479
1 2 13 0.3641 1.7280
1 2 14 0.1788 2.1319
1 2 15 -0.1241 2.8765
1 2 16 2.5829 0.4911
1 2 17 -0.3842 1.8028
1 2 18 0.7178 -0.8613
1 2 19 0.0552 -0.0048
1 2 20 -0.5490 0.1912
1 2 21 0.4243 0.2479
1 2 22 -0.9146 -0.4871
1 2 23 -0.2968 -0.1281
1 2 24 -0.5359 -0.6573
1 2 25 0.1239 0.4425
1 2 26 0.4419 -1.1154
1 2 27 0.7668 0.3777
1 2 28 0.3785 -1.1205
1 3 0 -0.5589 4.6230
1 3 1 -55.7378 -6.5675
1 3 2 25.8712 1.3881
1 3 3 -43.7400 -14.7266
1 3 4 29.5471 -3.7680
1 3 5 -26.5160 -4.8069
1 3 6 9.3079 -8.0332
1 3 7 -14.0146 7.3289
1 3 8 -2.3558 -9.2065
1 3 9 -9.8429 8.6920
1 3 10 -3.0392 -6.7542
1 3 11 -7.5061 4.1207
1 3 12 0.5945 -4.4114
1 3 13 -5.3654 -0.1131
1 3 14 2.1393 -1.1285
1 3 15 -3.4420 -1.7522
1 3 16 2.9736 -0.9239
1 3 17 -1.1817 -1.7717
1 3 18 0.1196 -1.2345
1 3 19 -0.6031 -0.2830
1 3 20 -1.1871 -1.5229
1 3 21 0.1043 -0.7863
1 3 22 -0.5360 -1.6282
1 3 23 -1.0306 -0.7349
1 3 24 -0.0630 0.1186
1 3 25 -2.0765 -0.2919
1 3 26 0.7930 0.8657
1 3 27 -0.8339 -0.3609
1 3 28 0.2198 0.5322
1 3 29 0.9000 -0.3595
1 4 0 0.1273 55.8204
1 4 1 -12.4343 -1.2228
1 4 2 -1.2023 42.5236
1 4 3 -21.8139 -2.2850
1 4 4 0.8972 11.8725
1 4 5 -27.5336 1.5125
1 4 6 6.2248 -5.1671
1 4 7 -20.5773 2.3777
1 4 8 4.2257 -4.1864
1 4 9 -9.9205 1.4918
1 4 10 0.8812 2.1112
1 4 11 -2.7461 1.8050
1 4 12 -1.4985 4.3924
1 4 13 -0.7138 0.3828
1 4 14 -1.3032 3.7542
1 4 15 -0.1695 -0.1381
1 4 16 -0.3515 1.3276
1 4 17 -1.6073 -0.7631
1 4 18 -0.6738 -0.1717
1 4 19 -1.2154 0.1089
1 4 20 -0.1623 0.1334
1 4 21 -0.5342 0.1847
1 4 22 -0.8561 -0.7663
1 4 23 0.3869 0.2378
1 4 24 -0.0042 -0.5812
1 4 25 1.6394 0.2164
1 4 26 1.1000 0.3542
1 4 27 1.7121 -0.0985
1 4 28 0.8748 0.3583
1 5 0 0.2359 -4.6458
1 5 1 -11.4539 -4.7365
1 5 2 17.3114 -1.5481
1 5 3 -19.9397 -8.3783
1 5 4 19.6030 5.5202
1 5 5 -22.7579 -3.4469
1 5 6 8.8765 3.7614
1 5 7 -14.6323 4.2748
1 5 8 -0.0956 -2.5459
1 5 9 -7.8054 9.2858
1 5 10 -1.2343 -5.7153
1 5 11 -2.8528 7.1501
1 5 12 0.6686 -6.2741
1 5 13 -1.2081 3.8454
1 5 14 1.2362 -3.8821
1 5 15 -1.4768 0.7385
1 5 16 1.8917 -1.9350
1 5 17 -2.1960 -0.0004
1 5 18 0.3998 -0.1241
1 5 19 -1.3501 0.1591
1 5 20 -0.1053 -1.0281
1 5 21 0.2114 0.7550
1 5 22 -0.0262 -2.1036
1 5 23 -0.1046 2.2717
1 5 24 0.4765 -1.6010
1 5 25 -0.7037 2.0291
1 5 26 -0.5806 -1.1368
1 5 27 -0.2707 0.8480
1 5 28 -0.3138 -0.8335
1 6 0 0.0758 25.3877
1 6 1 -16.3049 -7.4321
1 6 2 -5.0550 21.7530
1 6 3 -17.4610 -14.8867
1 6 4 -2.3200 12.4923
1 6 5 -16.8911 -8.8158
1 6 6 5.2127 3.2193
1 6 7 -17.2951 -1.5244
1 6 8 7.7645 0.4829
1 6 9 -12.8320 1.4623
1 6 10 5.6883 3.5171
1 6 11 -6.7615 0.4111
1 6 12 1.1143 3.3614
1 6 13 -3.0428 -1.6668
1 6 14 -1.3809 2.5264
1 6 15 -0.7717 -2.1382
1 6 16 -1.9795 1.3577
1 6 17 -0.3359 -1.5929
1 6 18 -1.3857 1.1163
1 6 19 0.1301 -0.7592
1 6 20 -0.0910 0.3754
1 6 21 -0.6740 0.2129
1 6 22 1.1330 -0.4156
1 6 23 0.7581 0.4643
1 6 24 2.0333 -0.9805
1 6 25 2.6057 1.2219
1 6 26 2.2603 0.3596
1 6 27 3.1041 1.4650
1 7 0 0.3321 -2.5614
1 7 1 1.9814 -0.7100
1 7 2 2.2491 0.9746
1 7 3 -5.4911 0.6722
1 7 4 3.1882 6.2712
1 7 5 -11.3691 1.1828
1 7 6 2.9136 7.5699
1 7 7 -11.0670 2.4292
1 7 8 0.3469 4.3683
1 7 9 -5.5755 5.9104
1 7 10 -1.2171 -2.6080
1 7 11 -0.0405 5.4684
1 7 12 -1.8045 -6.4656
1 7 13 0.6885 4.2791
1 7 14 -1.7488 -5.5815
1 7 15 -0.5503 2.7795
1 7 16 0.5092 -2.8667
1 7 17 -1.1260 2.0599
1 7 18 0.4844 -0.8434
1 7 19 -0.4546 0.9698
1 7 20 0.0689 0.1249
1 7 21 0.4869 0.3477
1 7 22 0.7009 -0.3644
1 7 23 0.5005 1.4022
1 7 24 0.9547 -1.1138
1 7 25 -1.6589 2.1100
1 7 26 -0.2030 -1.6049
1 8 0 -0.2605 5.4320
1 8 1 -11.4034 -3.5704
1 8 2 -3.7227 6.6702
1 8 3 -10.3149 -6.7497
1 8 4 -1.3988 8.1557
1 8 5 -7.9837 -5.0744
1 8 6 1.6518 7.8656
1 8 7 -8.9301 -1.9628
1 8 8 5.7233 5.2870
1 8 9 -9.5721 1.2123
1 8 10 6.9694 3.3570
1 8 11 -7.2442 -0.0510
1 8 12 3.4602 1.5184
1 8 13 -3.6341 -1.2984
1 8 14 0.6675 1.5027
1 8 15 -0.2203 -1.6631
1 8 16 -0.6707 1.1849
1 8 17 0.3354 -1.2598
1 8 18 -0.6660 0.1230
1 8 19 0.6575 -0.5516
1 8 20 -0.1067 0.5294
1 8 21 0.8223 0.2029
1 8 22 1.2509 -0.2140
1 8 23 1.1375 -0.8492
1 8 24 2.4793 0.1749
1 8 25 2.1895 0.4781
1 8 26 2.7440 1.7210
1 9 0 -0.4397 -1.7828
1 9 1 3.9170 0.9904
1 9 2 -2.6549 1.6175
1 9 3 1.0001 1.9427
1 9 4 -3.3274 4.7023
1 9 5 -1.1978 2.0677
1 9 6 -2.4570 4.5382
1 9 7 -3.2346 0.9626
1 9 8 -0.1002 3.9995
1 9 9 -2.8456 0.4799
1 9 10 -0.2175 -0.5167
1 9 11 0.2736 0.8823
1 9 12 -1.9726 -3.6868
1 9 13 1.1861 2.2652
1 9 14 -2.2823 -3.7838
1 9 15 1.0805 3.1530
1 9 16 0.3820 -2.0813
1 9 17 -0.8307 3.2731
1 9 18 0.5841 -0.6310
1 9 19 -0.8393 2.7994
1 9 20 0.1079 -1.3527
1 9 21 0.8845 1.3360
1 9 22 0.7379 -1.4855
1 9 23 0.8012 1.3551
1 9 24 0.3381 -0.4601
1 9 25 -0.3753 1.2512
1 10 0 0.1478 1.3526
1 10 1 -10.4050 -0.2165
1 10 2 -2.0200 3.6427
1 10 3 -6.3291 -0.5734
1 10 4 0.0777 5.8371
1 10 5 -4.3082 0.6305
1 10 6 1.8125 6.1547
1 10 7 -4.5950 -0.4327
1 10 8 2.7507 4.8894
1 10 9 -5.3628 -0.1336
1 10 10 3.8145 2.0554
1 10 11 -4.8784 0.2341
1 10 12 2.2817 -0.2953
1 10 13 -3.0810 1.1348
1 10 14 1.0091 -0.5245
1 10 15 -1.3004 0.7222
1 10 16 -0.7470 0.7150
1 10 17 -0.2998 -0.6141
1 10 18 -0.7571 1.2519
1 10 19 0.2427 0.3133
1 10 20 -0.5595 0.8783
1 10 21 0.0237 0.0876
1 10 22 -0.6671 -0.7223
1 10 23 1.0579 -1.1324
1 10 24 0.7340 0.1186
1 11 0 0.0669 1.2032
1 11 1 2.4698 1.7369
1 11 2 -2.7643 1.4940
1 11 3 4.0534 2.7772
1 11 4 -3.2135 2.7661
1 11 5 3.5315 0.9478
1 11 6 -2.2899 2.6809
1 11 7 2.0224 0.4520
1 11 8 -1.0565 2.7319
1 11 9 0.1288 0.8021
1 11 10 0.2560 0.2879
1 11 11 0.4771 1.1775
1 11 13 -0.4314 1.7135
1 11 14 -0.2735 -1.7897
1 11 15 -0.0995 2.2979
1 11 16 -0.5711 -0.8529
1 11 17 -0.6220 2.2505
1 11 18 -0.8330 -0.3138
1 11 19 -0.7585 0.4170
1 11 20 -0.1100 -1.2498
1 11 21 -0.0584 0.3473
1 11 22 0.2277 -1.2113
1 11 23 -0.0458 1.5800
1 12 0 0.0970 2.7693
1 12 1 -7.4208 1.3233
1 12 2 0.9858 2.3749
1 12 3 -4.2626 1.2672
1 12 4 1.1752 3.3724
1 12 5 -1.5336 0.1493
1 12 8 0.8086 2.3177
1 12 9 -2.2912 -1.7998
1 12 10 1.8546 1.3131
1 12 11 -2.6155 -1.7226
1 12 12 1.0509 0.1003
1 12 14 1.0079 0.0704
1 12 15 -2.0660 1.2555
1 12 16 0.6634 0.4012
1 12 17 -0.9922 0.4061
1 12 18 -0.3654 1.7641
1 12 19 -0.2616 -0.5440
1 12 20 -1.9610 1.6908
1 12 21 -0.3748 -0.9971
1 12 22 -1.3021 0.1174
1 12 23 1.0602 -1.3430
1 13 0 0.2914 3.2827
1 13 1 -0.4123 0.3689
1 13 2 0.0433 3.2025
1 13 3 1.5814 1.7545
1 13 4 -1.4514 1.8534
1 13 5 2.2086 1.4566
1 13 6 -1.4697 1.4299
1 13 8 -1.2891 2.4856
1 13 9 -0.1105 0.3724
1 13 10 -0.4621 0.5735
1 13 11 0.4063 0.1827
1 13 12 -1.4960 -0.9113
1 13 15 -1.7131 1.0887
1 13 16 -0.2419 0.5729
1 13 17 -1.2114 1.1014
1 13 18 -1.1471 1.0203
1 13 19 0.0155 0.0342
1 13 20 -0.6715 1.4518
1 13 21 -0.3183 -0.3649
1 13 22 0.2593 1.4726
1 14 0 -0.2067 2.7012
1 14 1 -3.2954 0.0892
1 14 2 0.4098 1.6585
1 14 3 -1.8245 0.6087
1 14 4 1.6582 1.1352
1 14 5 -1.1082 -0.2912
1 14 6 0.6250 1.0040
1 14 8 0.1560 2.3066
1 14 9 0.2915 -2.0127
1 14 10 0.4420 1.0789
1 14 11 -0.7114 -1.7691
1 14 12 0.7145 0.4195
1 14 15 -0.5027 0.0065
1 14 16 1.4809 0.5161
1 14 17 -0.0007 -0.2151
1 14 18 0.4907 0.5653
1 14 19 -0.2361 -0.8155
1 15 0 -0.2896 0.9596
1 15 1 0.7051 0.8114
1 15 2 -0.4957 0.8846
1 15 3 1.6543 0.6237
1 15 4 -0.3759 0.3013
1 15 5 1.3127 0.3713
1 15 6 -0.9944 -0.3619
1 15 8 -1.0184 -0.6139
1 15 9 0.4921 -0.0939
1 15 11 0.3163 -0.6770
1 15 12 -1.6465 -0.0480
1 15 13 0.1627 -0.7157
1 15 14 -0.7689 0.3072
1 15 15 -0.1175 0.5318
1 15 16 -0.2587 0.5771
1 15 17 -0.1563 1.3032
1 15 18 0.2259 0.1401
1 15 19 0.3971 0.4334
1 15 20 -0.1295 0.0877
1 16 0 0.1124 1.0548
1 16 1 -1.2843 0.4852
1 16 2 0.5120 0.4553
1 16 3 -0.1186 0.0732
1 16 4 0.0029 -0.0563
1 16 5 -0.3500 -0.3942
1 16 6 0.6669 -0.1909
1 16 11 0.1317 -0.2743
1 16 12 0.0843 0.1219
1 16 13 0.4309 0.7412
1 16 14 0.2089 -0.7588
1 16 15 -0.0494 0.8265
1 16 16 0.6498 -1.1070
1 16 17 0.4528 -0.0319
1 16 18 -0.8257 -1.0352
1 16 19 -0.7606 -0.9329
1 17 0 -0.0030 0.4442
1 17 1 0.6866 -0.2107
1 17 2 -0.0220 -0.2012
1 17 3 2.3363 0.2766
1 17 4 -0.4678 -0.0106
1 17 5 1.3941 -0.1786
1 17 11 1.5032 -0.2543
1 17 12 -0.7040 -0.5416
1 17 13 0.8727 -0.5532
1 17 14 0.6111 0.0867
1 17 15 -0.5461 0.0450
1 17 16 1.0718 -0.7557
1 17 17 -0.1225 0.4063
1 17 18 0.2752 -2.3402
1 18 0 0.0450 0.9344
1 18 1 0.2986 -0.1077
1 18 2 0.3025 -0.3851
1 18 3 -0.0077 -0.5107
1 18 4 0.2424 -0.7457
1 18 5 0.8206 -1.3867
1 18 9 0.4778 -0.4954
1 18 10 0.1285 -0.6779
1 18 11 0.1101 -0.2945
1 18 12 -0.7637 -0.8176
1 18 13 -0.5941 -0.2357
1 18 14 -1.0915 -0.2657
1 18 15 -0.6288 -0.5102
1 18 16 -0.2088 -0.7574
1 19 0 0.1749 0.1615
1 19 1 -1.6704 -0.1262
1 19 2 0.1349 1.0305
1 19 3 0.2471 0.2281
1 19 4 -0.2410 0.9948
1 19 5 0.7099 0.3538
1 19 6 -0.1995 1.9962
1 19 7 -0.1533 -0.2144
1 19 8 -0.3587 1.7584
1 19 9 0.4838 -0.6071
1 19 10 -1.3548 0.6233
1 19 11 0.4620 -0.5233
1 19 12 -1.4332 1.0011
1 19 13 1.1154 0.2764
1 19 14 -0.4728 1.2269
1 19 15 -0.1211 0.3014
1 20 0 -0.1225 1.3272
1 20 1 0.4704 0.4356
1 20 2 0.4909 0.3365
1 20 3 0.2050 0.2271
1 20 4 0.9817 -1.3932
1 20 5 0.1208 -0.9698
1 20 6 0.8481 -0.4023
1 20 7 1.1757 -0.6628
1 20 8 1.0338 0.2218
1 20 9 0.3764 -0.9623
1 20 10 -0.6337 0.0134
1 20 11 0.0222 -0.1463
1 20 12 -1.4638 -0.5141
1 20 13 0.0839 0.0441
1 20 14 -0.7555 -0.7003
1 21 0 -0.1339 0.9108
1 21 1 -1.4683 0.1396
1 21 2 1.2428 0.7612
1 21 3 0.6639 -0.0857
1 21 4 0.2287 0.7247
1 21 5 0.7694 0.7425
1 21 6 -1.0783 0.3127
1 21 7 1.0963 -0.4719
1 21 8 -1.4402 -0.4585
1 21 9 0.7719 -1.0669
1 21 10 -2.1213 -0.0138
1 21 11 0.5787 0.5547
1 21 12 -0.8271 0.8178
1 22 0 0.0567 2.6229
1 22 1 0.6318 0.2099
1 22 2 0.2961 0.4206
1 22 3 -0.0920 -0.2008
1 22 4 0.8372 -1.5599
1 22 5 0.0942 1.0569
1 22 6 1.6313 -0.4258
1 22 7 0.6050 1.6484
1 22 8 0.0736 0.2942
1 22 9 -0.3527 0.8019
1 22 10 -0.3222 0.9781
1 22 11 0.2169 0.5540
1 23 7 2.0781 -1.4719
1 23 8 -0.5441 -1.5035
1 23 9 1.6769 -0.7585
2 0 0 26.6746 -0.0246
2 0 1 0.1084 -11.9426
2 0 2 20.9132 -0.0078
2 0 3 -0.0265 8.2951
2 0 4 5.2829 -0.1102
2 0 5 0.0445 32.5535
2 0 6 -1.8217 0.0762
2 0 7 0.0360 26.9202
2 0 8 0.3820 0.0260
2 0 9 -0.0754 10.6713
2 0 10 2.8897 -0.0285
2 0 11 -0.0184 0.0522
2 0 12 2.0717 0.0681
2 0 13 -0.0432 -1.1532
2 0 14 0.3609 -0.0475
2 0 15 -0.0319 -0.6138
2 0 16 -0.2762 0.0397
2 0 17 0.0309 0.9948
2 0 18 -0.7398 -0.0242
2 0 19 -0.0152 0.5251
2 0 20 -0.6001 -0.0107
2 0 21 -0.0167 1.0004
2 0 22 -0.6150 0.0024
2 0 23 -0.0191 2.1990
2 0 24 0.5116 -0.0242
2 0 25 0.0122 0.5149
2 0 26 -0.5292 0.0277
2 0 27 0.0080 -1.2005
2 1 0 -3.0434 0.0404
2 1 1 -10.0070 -11.8068
2 1 2 -0.2622 -4.3743
2 1 3 -24.6946 -5.3846
2 1 4 10.5699 -0.0299
2 1 5 -14.0130 1.4359
2 1 6 13.1742 10.4436
2 1 7 4.4544 2.2240
2 1 8 5.7129 11.3190
2 1 9 10.6604 0.4361
2 1 10 -0.5925 5.3844
2 1 11 7.4814 -0.7244
2 1 12 -2.3585 -0.1131
2 1 13 2.1059 0.1866
2 1 14 -0.7115 -1.0833
2 1 15 -1.6795 0.9976
2 1 16 -0.3792 -0.5614
2 1 17 -2.1249 1.5290
2 1 18 -0.0223 0.8820
2 1 19 -0.2738 0.9264
2 1 20 -0.4313 1.1658
2 1 21 -1.3954 0.5411
2 1 23 -1.2882 0.5548
2 1 24 1.1794 -0.3128
2 1 25 -0.9510 0.8740
2 1 26 1.1599 -1.2624
2 1 27 -0.7158 1.4555
2 2 0 12.4264 -0.4781
2 2 1 -5.3237 -5.7904
2 2 2 10.1922 13.0570
2 2 3 -11.3538 7.7896
2 2 4 3.8108 13.4032
2 2 5 -5.8600 20.4310
2 2 6 1.4383 -3.8932
2 2 7 0.5599 18.2663
2 2 8 2.7666 -11.1447
2 2 9 1.9777 9.3040
2 2 10 3.1074 -8.3587
2 2 11 0.2269 2.7456
2 2 12 2.2257 -1.0534
2 2 13 -0.7985 0.1732
2 2 14 1.4883 1.8507
2 2 15 -0.7286 -0.7382
2 2 16 1.4054 2.1091
2 2 17 0.1601 1.2043
2 2 18 0.9410 0.5533
2 2 19 1.3506 0.8211
2 2 20 -0.2341 -0.3320
2 2 21 1.0805 1.6420
2 2 22 -0.9829 0.5785
2 2 23 0.9471 1.8048
2 2 24 -0.0561 0.3235
2 2 25 -0.0126 -0.2610
2 2 26 0.5349 0.3094
2 2 27 0.0915 -1.1942
2 2 28 -0.6655 0.3682
2 3 0 -2.2079 -0.0843
2 3 1 -2.7650 -23.4889
2 3 2 6.1037 3.0831
2 3 3 -4.8537 -11.6653
2 3 4 25.7007 5.5350
2 3 5 -4.8288 0.1517
2 3 6 27.5400 7.4045
2 3 7 -2.2020 2.2428
2 3 8 14.4682 5.1647
2 3 9 2.1345 0.3450
2 3 10 2.5923 2.1444
2 3 11 3.4005 -1.1817
2 3 12 -1.9821 1.0060
2 3 13 3.6123 -0.3362
2 3 14 -1.4406 0.8078
2 3 15 0.3680 0.5362
2 3 16 -0.0873 0.5628
2 3 17 0.3830 1.0892
2 3 18 1.5542 0.1946
2 3 19 1.3507 0.3940
2 3 20 0.3460 0.6782
2 3 21 1.3354 0.9862
2 3 22 0.6343 0.8760
2 3 23 1.8763 1.4730
2 3 24 0.3944 0.9929
2 3 25 0.8061 0.6944
2 3 26 -0.1199 1.1708
2 3 27 -0.2757 0.5456
2 3 28 0.1297 0.8505
2 4 0 -7.7338 -0.3854
2 4 1 -4.0832 3.8057
2 4 2 -3.5060 13.4011
2 4 3 -8.1773 1.6465
2 4 4 2.7213 10.4360
2 4 5 -3.7572 -0.1644
2 4 6 5.3042 -4.0779
2 4 7 -0.2251 5.2782
2 4 8 4.7527 -11.8971
2 4 9 -0.7965 6.9661
2 4 10 2.3346 -10.4858
2 4 11 -1.8140 6.9625
2 4 12 0.9583 -3.7281
2 4 13 -1.4273 4.1119
2 4 14 0.9844 0.4305
2 4 15 -1.1476 1.1941
2 4 16 1.7370 2.6103
2 4 17 -0.9109 0.3150
2 4 18 1.1333 0.1196
2 4 19 -0.5361 -0.1871
2 4 20 -0.0421 -1.0713
2 4 21 -0.4697 2.0711
2 4 22 0.3109 -1.3855
2 4 23 -0.3217 2.1526
2 4 24 0.2762 -1.4623
2 4 25 0.4955 1.0680
2 4 26 0.8389 -0.3919
2 4 27 0.6630 -0.1671
2 4 28 0.6320 0.4385
2 5 0 10.3684 0.0819
2 5 1 5.2322 -11.2152
2 5 2 15.7563 8.6632
2 5 3 10.8137 -7.5691
2 5 4 23.1266 9.5494
2 5 5 2.4517 -2.4317
2 5 6 23.0186 6.6981
2 5 7 -4.7880 -0.9893
2 5 8 16.7621 4.0244
2 5 9 -4.6091 -0.8825
2 5 10 6.7601 2.6671
2 5 11 -1.9226 -0.7102
2 5 12 2.0370 2.0010
2 5 13 1.6948 -0.1819
2 5 14 -0.2484 1.1425
2 5 15 2.2106 -0.3172
2 5 16 0.7394 0.5053
2 5 17 2.6252 -0.2969
2 5 18 1.6304 0.3708
2 5 19 1.0821 0.0390
2 5 20 1.4371 1.1724
2 5 21 0.0543 0.0604
2 5 22 1.0862 0.3645
2 5 23 -0.5386 0.6992
2 5 24 -0.4323 -0.4994
2 5 25 -0.9455 1.1912
2 5 26 -1.3323 0.0259
2 5 27 -0.6543 -0.4100
2 6 0 -8.3767 0.5312
2 6 1 0.9454 2.8365
2 6 2 -4.2471 4.4569
2 6 3 0.7490 -5.0309
2 6 4 2.3412 2.2155
2 6 5 0.8880 -10.0163
2 6 6 4.3974 -0.8137
2 6 7 0.2538 -5.0531
2 6 8 3.1453 -7.0811
2 6 9 -1.3528 2.1365
2 6 10 1.7229 -8.7053
2 6 11 -1.7483 7.3217
2 6 12 1.6306 -5.5678
2 6 13 -0.5819 6.4016
2 6 14 1.2594 -3.0933
2 6 15 -0.1605 2.7639
2 6 16 0.7112 -0.8104
2 6 17 -0.2890 -0.6242
2 6 18 -0.1255 -0.9462
2 6 19 0.8766 -1.2530
2 6 20 -0.5057 -0.2614
2 6 21 1.0145 0.5589
2 6 22 -0.5238 -0.9087
2 6 23 -1.5045 1.9204
2 6 24 0.7066 -1.1072
2 6 25 -0.9683 1.5355
2 6 26 1.1527 -1.6014
2 6 27 0.6743 0.8835
2 7 0 15.3360 -0.0194
2 7 1 4.7615 2.6500
2 7 2 16.1468 4.6225
2 7 3 8.0744 -1.4237
2 7 4 12.9138 5.5822
2 7 5 2.2993 -2.5553
2 7 6 10.4505 3.5813
2 7 7 -4.8292 -2.0671
2 7 8 10.7415 2.3548
2 7 9 -8.7299 -1.4642
2 7 10 6.6360 2.5301
2 7 11 -5.3245 -1.1706
2 7 12 4.0514 1.6807
2 7 13 -0.5320 -0.0759
2 7 14 1.3667 0.0590
2 7 15 2.1462 0.6902
2 7 16 0.4356 0.1667
2 7 17 2.5408 1.2004
2 7 18 0.2662 0.8994
2 7 19 1.5132 0.6551
2 7 20 -0.0196 0.3509
2 7 21 -0.1375 -0.6731
2 7 22 -0.2161 0.0478
2 7 23 -0.8309 -0.3085
2 7 24 -0.3339 0.5628
2 7 25 -1.7165 0.6758
2 7 26 -0.6100 -1.1043
2 8 0 -0.4417 -0.0555
2 8 1 2.3630 2.6947
2 8 2 -0.7127 -0.6355
2 8 3 4.2321 -4.8711
2 8 4 0.6604 -2.0458
2 8 5 3.7608 -8.1679
2 8 6 1.9719 0.2291
2 8 7 2.3073 -8.3376
2 8 8 1.8379 0.1212
2 8 9 1.5252 -3.2308
2 8 10 1.2484 -1.9146
2 8 11 1.1671 3.3541
2 8 12 1.7613 -2.5953
2 8 13 0.3339 4.1711
2 8 14 1.5045 -3.4480
2 8 15 -0.6791 2.5679
2 8 16 1.1587 -2.1266
2 8 17 -0.5112 -0.1369
2 8 18 0.7991 -1.2723
2 8 19 1.0997 -0.6334
2 8 20 -0.5180 -0.2808
2 8 21 0.7836 0.6077
2 8 22 -2.6875 -0.2604
2 8 23 -0.5262 0.8364
2 8 24 -1.2676 -1.2119
2 8 25 -0.8817 -0.6189
2 9 0 12.8980 -0.0359
2 9 1 2.7714 3.5022
2 9 2 10.3410 -0.4380
2 9 3 2.0664 0.0785
2 9 4 5.6538 0.4073
2 9 5 -2.3364 -2.4197
2 9 6 3.2233 0.3556
2 9 7 -3.8677 -2.5899
2 9 8 5.1258 0.4596
2 9 9 -6.2263 -1.5961
2 9 10 5.7044 0.8846
2 9 11 -3.5593 -1.3940
2 9 12 4.2638 0.6650
2 9 13 -0.9190 -0.2703
2 9 14 1.8116 -0.2323
2 9 15 0.0995 0.6573
2 9 16 0.0280 0.2217
2 9 17 0.5808 0.7250
2 9 18 -0.2237 0.3988
2 9 19 -0.2980 -0.0693
2 9 20 -0.5002 -0.3143
2 9 21 0.0395 -0.1500
2 9 22 -0.5874 -0.2769
2 9 23 0.7251 0.6428
2 9 24 -1.9691 0.7627
2 9 25 -0.6211 -0.4440
2 10 0 3.6861 -0.4425
2 10 1 0.5358 3.0476
2 10 2 1.6407 -4.2555
2 10 3 1.7398 -1.2620
2 10 4 -0.1122 -3.1201
2 10 5 2.5294 -2.9410
2 10 6 -0.1108 -0.2136
2 10 7 1.9812 -4.0946
2 10 8 0.6081 1.5209
2 10 9 1.1749 -3.5264
2 10 10 0.0644 0.9573
2 10 11 0.3987 0.7236
2 10 12 -0.2359 -0.3058
2 10 13 -0.3661 1.6163
2 10 14 -0.2909 -1.4823
2 10 15 -0.2492 2.3172
2 10 16 -0.1685 -1.8640
2 10 17 0.1217 1.1043
2 10 18 0.3730 -1.0855
2 10 19 0.8367 0.7019
2 10 20 0.0161 -0.2296
2 10 21 -0.2390 1.1701
2 10 22 -1.3561 -1.8403
2 10 23 -0.9096 0.2945
2 10 24 -1.3048 -2.2507
2 11 0 8.9077 0.0653
2 11 1 -0.1909 0.6070
2 11 2 5.8907 -1.5222
2 11 3 -0.5534 0.3304
2 11 4 1.2638 -1.4448
2 11 5 -1.6628 -0.0150
2 11 6 1.1538 -0.9725
2 11 7 -0.5911 -0.2644
2 11 8 3.1313 0.3091
2 11 9 -1.7836 -0.6847
2 11 10 4.0346 1.1969
2 11 11 -1.2777 -0.6297
2 11 12 2.6128 1.3583
2 11 13 -1.0445 0.4522
2 11 14 1.1101 -0.4195
2 11 15 -1.9843 1.2038
2 11 16 0.9572 -0.6575
2 11 17 -1.0979 1.0493
2 11 18 0.7085 -0.1777
2 11 19 -0.1660 0.5404
2 11 20 1.5488 -0.9772
2 11 21 0.2484 0.7340
2 11 22 0.7549 -1.0693
2 11 23 -0.4477 1.5197
2 12 0 3.0325 0.4160
2 12 1 -0.8090 -3.0822
2 12 2 1.5744 -2.0902
2 12 3 -1.1553 -2.5550
2 12 4 0.8842 -2.7471
2 12 5 -0.3879 -1.6924
2 12 6 1.0909 -1.1426
2 12 7 0.7004 -2.4873
2 12 8 0.6411 -0.6714
2 12 9 0.5319 -2.7730
2 12 10 -0.7603 -0.4332
2 12 11 0.0123 0.0149
2 12 12 -0.1467 -1.3057
2 12 13 -0.2574 0.1492
2 12 14 1.1527 -0.8508
2 12 15 0.1937 0.0887
2 12 16 0.6229 -1.1783
2 12 17 1.7433 -0.3405
2 12 18 0.2237 -1.2938
2 12 19 2.1178 -0.6585
2 12 20 -0.3391 -0.8183
2 12 21 -0.0381 -1.3443
2 12 22 -1.2137 -1.7221
2 13 0 3.8229 -0.0435
2 13 1 0.1759 -2.8450
2 13 2 3.2887 -0.8122
2 13 3 -0.7161 -1.7897
2 13 4 0.6620 -0.4827
2 13 5 -0.4641 -0.7478
2 13 6 0.3095 -0.9398
2 13 7 1.7840 0.4411
2 13 8 0.3992 -0.6248
2 13 9 0.5677 0.7658
2 13 10 1.3760 0.8131
2 13 11 -0.4213 0.9995
2 13 12 1.0150 1.4898
2 13 13 -1.1746 0.2903
2 13 14 0.3699 0.1218
2 13 15 -0.9986 0.4722
2 13 16 1.1570 -0.6077
2 13 17 0.2837 0.5834
2 13 18 0.7034 -0.5965
2 13 19 1.8793 -0.1771
2 13 20 0.1387 -0.9074
2 13 21 1.3282 0.6442
2 14 0 1.2025 0.0142
2 14 1 -0.6021 -2.9442
2 14 2 0.3298 -1.1329
2 14 3 -0.3129 -3.4902
2 14 4 0.5674 -0.3604
2 14 5 -0.3481 -1.3204
2 14 6 1.9531 -0.5424
2 14 7 -0.1569 -0.8156
2 14 8 1.2362 -0.8061
2 14 9 0.2603 -1.2633
2 14 10 -0.4043 0.2149
2 14 11 1.2110 -0.8643
2 14 12 -0.1463 -0.3721
2 14 13 1.2305 -0.8033
2 14 14 1.0669 0.1794
2 14 15 0.2976 -0.9901
2 14 16 1.1489 -0.6440
2 14 17 0.5121 -1.3796
2 14 18 -0.3354 -0.3628
2 14 19 0.5216 -0.6947
2 14 20 -0.9972 0.2166
2 15 0 4.5006 0.0060
2 15 1 0.4000 -2.6473
2 15 2 2.4472 -0.8380
2 15 3 0.4952 -1.4382
2 15 4 0.8919 -0.3049
2 15 5 0.2584 -1.1401
2 15 6 2.1035 0.2105
2 15 7 0.6814 -0.2564
2 15 8 0.6171 0.1717
2 15 9 1.1116 0.5290
2 15 10 0.0472 0.3261
2 15 11 0.2509 1.0436
2 15 12 -0.5722 -0.5291
2 15 13 -0.7191 0.1787
2 15 14 0.1496 -1.2258
2 15 15 -0.7472 -0.5604
2 15 16 -0.1619 -0.7138
2 15 17 0.0237 -0.4880
2 15 18 -1.5444 0.6409
2 15 19 1.8536 -0.5178
2 16 0 0.0548 -0.3372
2 16 1 -0.4024 -0.3228
2 16 2 -0.3157 -1.8187
2 16 3 -0.1035 0.9065
2 16 4 -0.5329 -0.4908
2 16 5 0.1164 0.4573
2 16 6 1.0358 0.2390
2 16 7 0.2951 0.8270
2 16 8 1.1547 -0.8425
2 16 9 0.3860 0.8548
2 16 10 0.0101 -0.3872
2 16 11 0.5941 0.1954
2 16 12 -0.2347 0.4821
2 16 13 0.1595 0.2071
2 16 14 -0.1433 1.4291
2 16 15 -0.5716 0.3912
2 16 16 -0.4737 0.4424
2 16 17 -0.1219 2.9575
2 16 18 -0.6602 0.9963
2 17 0 1.5945 0.0408
2 17 1 -0.2262 0.6113
2 17 2 1.5332 -0.3501
2 17 3 0.3998 1.2781
2 17 4 -0.0057 0.0276
2 17 5 0.9965 1.3886
2 17 6 0.8491 0.3083
2 17 7 -0.2789 0.7359
2 17 8 1.2686 -0.1028
2 17 9 -0.1678 0.6567
2 17 10 0.1211 0.0615
2 17 11 -0.1389 0.8288
2 17 12 -0.2423 -0.6977
2 17 13 0.2888 0.3489
2 17 14 0.4136 -1.1555
2 17 15 -0.9340 0.9452
2 17 16 1.1040 -0.3272
2 17 17 -0.9117 1.9441
2 18 0 0.2559 0.2459
2 18 1 0.3597 -1.0187
2 18 2 -0.4900 -0.1491
2 18 3 0.6203 -0.1593
2 18 4 -0.6844 -0.4310
2 18 5 0.9252 0.2788
2 18 6 0.7097 0.6071
2 18 7 0.8961 -0.5916
2 18 8 0.5102 -0.5689
2 18 9 0.6407 0.0613
2 18 10 -0.1027 -1.0050
2 18 11 0.8460 -0.0470
2 18 12 -0.8288 -0.5646
2 18 13 -0.2388 -0.2060
2 18 14 -0.7594 0.3369
2 18 15 -0.9776 -0.3443
2 18 16 0.5023 1.2563
2 19 0 -0.7594 -0.0381
2 19 1 0.1547 1.2197
2 19 2 -0.9536 -0.8626
2 19 3 -0.5487 0.9063
2 19 4 -1.1449 0.2516
2 19 5 0.7813 0.1260
2 19 6 -0.5904 0.2994
2 19 7 0.4200 -0.5959
2 19 8 0.2186 0.5590
2 19 9 0.0573 0.0548
2 19 10 0.3758 0.2334
2 19 11 0.7972 0.5738
2 19 12 0.6330 -0.7240
2 19 13 0.9019 0.7785
2 19 14 0.8616 0.6236
2 19 15 0.5475 1.0518
2 20 0 2.0012 0.0399
2 20 1 -0.1930 -1.5914
2 20 2 -0.0177 0.3219
2 20 3 0.0281 -0.7879
2 20 4 -1.3202 1.0025
2 20 5 0.4379 -0.6764
2 20 6 -0.7774 0.5322
2 20 7 0.7366 -1.4693
2 20 8 -0.4166 0.6113
2 20 9 1.3237 -0.7151
2 20 10 0.1017 -0.9149
2 20 11 0.3836 -1.2070
2 20 12 -1.6293 -1.3471
2 20 13 -0.0750 -1.7470
2 21 0 -0.9795 -0.0012
2 21 1 -0.8191 -0.8902
2 21 2 -1.0197 -1.2824
2 21 3 -0.7858 0.1949
2 21 4 0.0949 -0.3060
2 21 5 -0.1453 -0.6277
2 21 6 -0.5155 0.0072
2 21 7 -0.2193 -1.2373
2 21 8 0.0249 0.4174
2 21 9 0.2471 -2.0928
2 21 10 0.5701 0.0397
2 21 11 0.3400 -1.0865
2 21 12 -0.1589 -0.2502
2 22 0 1.0180 -0.1768
2 22 1 -0.9595 -0.2522
2 22 2 0.0470 0.3558
2 22 3 -0.7300 0.1069
2 22 4 -0.6402 -0.2629
2 22 5 0.0035 -0.3026
2 22 6 -0.1996 0.1155
2 22 7 0.7596 0.6253
2 22 8 -0.3032 1.0243
2 22 9 1.2313 -0.1262
2 22 10 -0.9717 -0.2050
2 23 7 -0.4655 -0.6458
2 23 8 0.0347 -0.5191
3 0 1 0.0411 -7.4145
3 0 2 11.7227 0.0757
3 0 3 0.0123 -21.3476
3 0 4 9.2055 -0.0934
3 0 5 0.0380 -25.0794
3 0 6 -6.6573 -0.0817
3 0 7 0.0295 -17.6818
3 0 8 -12.4912 0.0486
3 0 9 -0.0203 -8.9395
3 0 10 -10.1357 0.0301
3 0 11 0.0354 -3.5139
3 0 12 -2.4406 0.0417
3 0 13 0.0305 -2.4143
3 0 14 1.0380 -0.0056
3 0 15 0.0138 -3.0633
3 0 16 2.0423 -0.0001
3 0 17 -0.0478 -3.9450
3 0 18 0.3690 0.0231
3 0 19 -0.0015 -4.1763
3 0 20 0.8700 -0.0150
3 0 23 -0.0120 -2.2328
3 0 24 1.6136 0.0017
3 0 25 0.0119 0.5191
3 0 26 0.3598 0.0024
3 1 0 -0.3136 14.1715
3 1 1 26.9078 -3.5428
3 1 2 -1.6215 5.4076
3 1 3 19.5898 -8.4006
3 1 4 -2.9561 -13.8832
3 1 5 7.4235 -2.9207
3 1 6 -1.0777 -17.6292
3 1 7 0.7300 3.1685
3 1 8 -0.2789 -8.5139
3 1 9 0.5549 4.2699
3 1 10 0.1574 1.0228
3 1 11 2.4620 1.6561
3 1 12 0.0928 3.8089
3 1 13 2.8814 -1.3364
3 1 14 -0.1891 1.8127
3 1 15 1.4584 -1.2237
3 1 16 -0.3644 -0.0995
3 1 17 -0.4002 -0.8259
3 1 18 -0.6393 -0.8160
3 1 19 0.1876 0.3249
3 1 20 0.2851 0.3526
3 1 21 1.6882 0.1469
3 1 22 0.7202 -1.1200
3 1 25 1.9229 0.3017
3 1 26 0.6978 0.2728
3 1 27 2.3676 0.7143
3 2 0 0.1110 -5.1472
3 2 1 5.4167 -6.9859
3 2 2 5.9055 -5.2460
3 2 3 -5.2152 -17.7841
3 2 4 3.4945 -2.0898
3 2 5 -13.7128 -20.4682
3 2 6 -3.4680 -0.4956
3 2 7 -7.6069 -13.9744
3 2 8 -6.5130 -1.4050
3 2 9 0.2894 -5.4645
3 2 10 -6.0368 -1.4540
3 2 11 5.6284 -2.1037
3 2 12 -3.1053 -2.0815
3 2 13 3.4876 -1.5505
3 2 14 -0.8008 -1.8839
3 2 15 0.9783 -2.3354
3 2 16 0.7549 -1.9531
3 2 17 -0.5912 -2.1674
3 2 18 -0.8578 -0.5603
3 2 19 -0.3252 -2.0097
3 2 20 -0.4653 -0.2113
3 2 21 0.2999 -2.3859
3 2 22 -0.1085 -1.2002
3 2 23 -0.5008 -0.6574
3 2 24 -1.1972 -1.1722
3 2 26 -1.0181 -0.9374
3 2 27 -0.2218 1.3399
3 2 28 -0.2081 -0.4501
3 3 0 0.5888 1.4667
3 3 1 25.9780 -6.9588
3 3 2 -4.9028 -1.7925
3 3 3 17.1627 -13.7793
3 3 4 -6.8623 -5.6565
3 3 5 7.1478 -4.0132
3 3 6 -2.2001 -6.5920
3 3 7 -0.4640 5.2858
3 3 8 2.0419 -5.3066
3 3 9 0.1746 7.7968
3 3 10 3.2924 -2.5875
3 3 11 2.0209 3.7301
3 3 12 1.1106 -1.5937
3 3 13 1.8869 -1.3591
3 3 14 -0.5514 0.0767
3 3 15 0.4368 -2.8127
3 3 16 -1.3142 -0.6447
3 3 17 -1.1056 -1.9384
3 3 18 -0.8352 -0.6538
3 3 19 0.9549 0.4593
3 3 20 0.8844 -0.4979
3 3 21 0.8683 0.4166
3 3 22 1.5402 -1.2836
3 3 23 0.0901 1.2167
3 3 24 1.0349 -0.7464
3 3 25 -0.3889 1.4487
3 3 26 0.0241 0.8980
3 3 27 -0.6865 0.4889
3 3 28 -0.3316 1.0044
3 4 0 -0.0858 -14.8706
3 4 1 3.0573 -3.8333
3 4 2 -4.5080 -11.4621
3 4 3 -7.5426 -7.8005
3 4 4 -4.8894 -3.9360
3 4 5 -13.4947 -9.7167
3 4 6 -0.0896 1.3818
3 4 7 -9.2516 -7.2156
3 4 8 0.8252 2.2053
3 4 9 -2.2369 -3.3252
3 4 10 0.1276 0.0196
3 4 11 3.3013 -3.0101
3 4 12 -2.1980 -1.1656
3 4 13 3.0519 -1.9159
3 4 14 -2.3559 -1.2219
3 4 15 1.5780 -1.7220
3 4 16 -0.9128 -0.2691
3 4 17 -1.3342 0.0568
3 4 18 -1.1066 1.0623
3 4 19 -1.2529 -0.7976
3 4 20 -1.0060 0.9724
3 4 21 -0.7528 -2.2665
3 4 22 -1.0253 0.4861
3 4 23 -0.3456 -0.2353
3 4 24 -0.8261 -0.9487
3 4 25 0.7210 0.9761
3 4 26 -1.6149 -0.4356
3 4 27 1.0626 1.0519
3 4 28 -0.8903 0.1835
3 5 0 -0.1998 -5.5578
3 5 1 14.9714 -3.6541
3 5 2 -8.1165 -3.1020
3 5 3 10.0437 -5.5757
3 5 4 -8.4333 2.8912
3 5 5 5.7729 -0.9704
3 5 6 -3.6257 3.0013
3 5 7 1.2642 2.9138
3 5 8 2.9549 -0.5400
3 5 9 0.5500 5.4310
3 5 10 3.9632 -3.2523
3 5 11 -0.6127 2.4749
3 5 12 1.0314 -4.3233
3 5 13 -0.7094 0.0309
3 5 14 -0.8735 -2.2035
3 5 15 -0.2200 -2.1437
3 5 16 -0.8613 -0.7432
3 5 17 0.5676 -1.7917
3 5 18 0.6123 0.1465
3 5 19 2.2069 0.3621
3 5 20 -0.1489 -0.1274
3 5 21 0.8107 0.9575
3 5 22 0.6898 -0.1308
3 5 23 -0.8551 0.1868
3 5 24 1.1654 -0.6366
3 5 25 -1.4578 0.2372
3 5 26 -0.3830 -0.2866
3 5 27 -0.5151 0.2516
3 6 0 0.0494 -18.5546
3 6 1 -2.1230 -0.4399
3 6 2 -7.5395 -12.9756
3 6 3 -5.9912 -0.4108
3 6 4 -6.2588 -6.2326
3 6 5 -6.4614 -1.6937
3 6 6 1.4390 -2.0437
3 6 7 -6.8015 -2.8233
3 6 8 5.5133 -0.7225
3 6 9 -3.7739 -3.8011
3 6 10 4.3912 -1.8635
3 6 11 -0.2114 -3.8419
3 6 12 0.3066 -1.6653
3 6 13 0.4604 -1.3077
3 6 14 -1.7582 -2.1706
3 6 15 1.0272 0.2448
3 6 16 -2.2213 -1.3305
3 6 17 -1.2941 0.3038
3 6 18 -1.2893 -0.9677
3 6 19 -2.1206 -1.1371
3 6 20 -0.1134 0.0992
3 6 21 -0.9022 -1.6800
3 6 22 0.3471 1.8258
3 6 23 -0.0854 -1.4216
3 6 24 0.1200 0.7731
3 6 25 -1.7553 0.0730
3 6 26 -0.0660 0.2079
3 7 0 -0.4743 -5.8438
3 7 1 -0.0695 0.1294
3 7 2 -7.8076 -1.7478
3 7 3 1.8638 2.2354
3 7 4 -7.5697 4.9504
3 7 5 2.1992 1.7124
3 7 6 -5.6139 6.3467
3 7 7 1.5869 -0.7643
3 7 8 -1.8146 3.0788
3 7 9 0.4103 0.9872
3 7 10 -0.5811 -2.1653
3 7 11 -1.9662 0.3565
3 7 12 -0.4224 -2.9296
3 7 13 -2.6265 0.4064
3 7 14 0.2466 -1.5760
3 7 15 -1.1018 -0.2029
3 7 16 0.1617 0.5115
3 7 17 0.4111 -0.5694
3 7 18 -0.4543 2.2472
3 7 19 0.3018 0.7324
3 7 20 -1.5684 1.4629
3 7 21 0.5297 1.2433
3 7 22 -0.2512 -0.4853
3 7 23 0.6329 -0.4322
3 7 24 1.2182 0.6441
3 7 25 -0.5130 -0.7295
3 7 26 1.0377 1.6753
3 8 0 0.0569 -12.1410
3 8 1 -2.8043 1.6788
3 8 2 -5.4692 -8.6085
3 8 3 -1.4692 1.3091
3 8 4 -3.2635 -4.7887
3 8 5 1.6087 -0.1775
3 8 6 1.1737 -3.1356
3 8 7 -0.7523 -0.1058
3 8 8 5.4402 -2.3210
3 8 9 -3.5288 -1.2302
3 8 10 5.0973 -2.0177
3 8 11 -2.2242 -1.2522
3 8 12 1.0090 -0.7561
3 8 13 -1.1669 0.2137
3 8 14 -0.5678 -1.2560
3 8 15 0.5522 1.0413
3 8 16 -2.2629 -1.8917
3 8 17 0.3296 0.4342
3 8 18 -1.7976 -0.8912
3 8 19 -0.0939 -0.3982
3 8 20 -0.3590 0.7094
3 8 21 0.1101 0.1057
3 8 22 -1.1352 0.7556
3 8 23 0.5632 -0.3516
3 8 24 -2.6508 0.1036
3 9 0 0.5574 -4.2179
3 9 1 -9.1297 1.9782
3 9 2 -2.3590 -1.0772
3 9 3 -3.7107 4.2820
3 9 4 -4.1771 2.3371
3 9 5 -1.2419 1.6184
3 9 6 -4.2495 2.8682
3 9 7 0.8395 -3.4458
3 9 8 -2.7087 3.3553
3 9 9 1.5439 -2.9071
3 9 10 -2.0868 -0.6623
3 9 11 -0.1603 -0.5801
3 9 12 -1.4426 -1.6771
3 9 13 -0.9713 0.7741
3 9 14 -0.1309 -1.0682
3 9 15 -1.0835 1.3302
3 9 16 -0.0863 -0.1481
3 9 17 -0.2336 0.5718
3 9 18 -1.4145 1.6589
3 9 19 0.5784 0.2630
3 9 20 -1.7003 1.1276
3 9 21 0.9891 0.9707
3 9 22 0.1229 -0.5777
3 9 23 1.5956 2.1313
3 9 24 0.4884 0.3323
3 10 0 -0.0756 -4.4720
3 10 1 -4.0154 1.5393
3 10 2 -2.0698 -4.8853
3 10 3 -0.0845 2.1695
3 10 4 -1.0366 -4.3531
3 10 5 3.2644 1.5798
3 10 6 -1.2968 -3.1481
3 10 7 1.9895 1.0031
3 10 8 -0.2186 -2.3378
3 10 9 -1.6160 -1.0852
3 10 10 1.9047 -0.8908
3 10 11 -2.1008 -1.2305
3 10 12 0.6113 0.2503
3 10 13 -1.0583 -0.1484
3 10 14 1.6846 -0.1567
3 10 15 -0.1208 -0.3403
3 10 16 0.8167 -0.3912
3 10 17 0.2257 -0.7420
3 10 18 -0.2960 -0.3578
3 10 19 -0.2674 -0.9861
3 10 20 -0.4497 0.6994
3 10 21 -0.6228 -0.3823
3 10 22 -0.6563 -0.1094
3 10 23 0.8871 -0.4860
3 11 0 -0.0512 -0.9748
3 11 1 -7.8858 1.0128
3 11 2 1.9884 -0.5115
3 11 3 -5.6132 1.8691
3 11 4 1.8997 0.0870
3 11 5 -2.9737 0.0593
3 11 6 0.5981 -0.2233
3 11 7 0.0768 -2.3689
3 11 8 -1.0663 2.1574
3 11 9 1.8490 -2.9096
3 11 10 -2.0370 0.7132
3 11 11 1.0843 -0.9388
3 11 12 -0.9736 -0.2460
3 11 13 0.5128 0.2352
3 11 14 -0.1026 -0.3118
3 11 15 0.7933 0.1829
3 11 16 0.3009 -1.4092
3 11 17 1.0644 0.0248
3 11 18 -0.2851 -0.3193
3 11 19 0.9654 -0.2731
3 11 20 -1.0631 0.8577
3 11 21 1.5544 0.5842
3 11 22 0.0050 0.1988
3 12 0 0.0521 -0.5987
3 12 1 -2.7818 0.2072
3 12 2 -0.4565 -0.9923
3 12 3 -0.7259 0.2758
3 12 4 0.1823 -3.0408
3 12 5 1.3594 1.3470
3 12 6 -0.9336 -5.0681
3 12 7 1.1324 2.6773
3 12 8 -1.6364 -4.5641
3 12 9 -0.1540 1.3129
3 12 10 0.1348 -1.6986
3 12 11 -1.1651 -0.3381
3 12 12 0.3095 -0.1724
3 12 13 0.0533 -0.1568
3 12 14 1.9205 -1.3359
3 12 15 -0.8356 0.3177
3 12 16 1.1860 -1.9366
3 12 17 -1.6571 -0.1931
3 12 18 -0.3787 -1.5173
3 12 19 -1.0114 0.6243
3 12 20 -0.1492 -0.6683
3 12 21 -0.3414 1.3753
3 12 22 1.2645 -1.4370
3 13 0 -0.4090 -0.7148
3 13 1 -1.6678 0.1132
3 13 2 1.8736 0.1348
3 13 3 -1.0147 0.6352
3 13 4 3.2119 0.4743
3 13 5 -2.9601 -0.3910
3 13 6 2.8193 -0.6788
3 13 7 -2.3575 -0.5250
3 13 8 0.6037 0.6616
3 13 9 0.7611 -1.2472
3 13 10 -1.2933 0.9134
3 13 11 1.6401 -0.1497
3 13 12 -0.6719 0.8728
3 13 13 0.1428 -0.1761
3 13 14 0.7190 0.5491
3 13 15 -0.6642 -1.0799
3 13 16 0.8143 0.0632
3 13 17 -0.1217 0.1717
3 13 18 -0.0281 0.1076
3 13 19 -0.1657 0.3346
3 13 20 0.3217 0.6868
3 13 21 0.1270 -0.1556
3 14 0 0.0044 2.6320
3 14 1 -1.3568 0.3392
3 14 2 -1.5285 1.5894
3 14 3 0.7917 -0.4040
3 14 4 -0.8867 1.0207
3 14 5 1.2667 0.0659
3 14 6 -0.9672 0.1647
3 14 7 0.4810 2.9595
3 14 8 -1.4533 -1.8004
3 14 9 0.5850 3.3414
3 14 10 -0.2251 -1.6803
3 14 11 0.3550 1.6999
3 14 12 0.9475 -0.2850
3 14 13 1.4013 0.6327
3 14 14 0.8664 0.4975
3 14 15 0.2031 0.8896
3 14 16 0.1219 -0.0912
3 14 17 0.8332 1.1521
3 14 18 -0.4308 -0.3465
3 14 19 2.2418 1.1927
3 14 20 -1.0229 -0.0927
3 14 21 2.3828 1.4312
3 15 0 0.3689 0.2240
3 15 1 0.7022 0.8785
3 15 2 2.3336 0.3118
3 15 3 0.3270 1.2963
3 15 4 1.5683 0.1856
3 15 5 -1.5117 -0.6875
3 15 6 2.0510 -0.3109
3 15 7 -2.7868 -0.1708
3 15 8 1.5279 -0.1392
3 15 9 -1.1489 -0.0568
3 15 10 -0.3254 0.7024
3 15 11 0.1383 0.2809
3 15 12 -1.0082 0.3694
3 15 13 -0.1213 -0.2064
3 15 14 -0.4629 0.2021
3 15 15 -0.5364 0.0183
3 15 16 0.3583 -0.3083
3 15 17 -0.2572 0.5197
3 15 18 -0.8543 -2.2408
3 15 19 0.1385 0.2623
3 15 20 -0.8799 -1.7543
3 16 0 -0.0374 1.5085
3 16 1 -2.6938 0.0414
3 16 2 -0.8430 0.7833
3 16 3 -0.8229 0.9919
3 16 4 -1.4682 0.5399
3 16 5 0.0883 0.8685
3 16 6 -1.1064 1.0400
3 16 7 -0.3597 0.7738
3 16 8 -0.5637 0.1455
3 16 9 1.2921 1.2324
3 16 10 0.3328 -0.4411
3 16 11 1.8389 0.8528
3 16 12 1.3251 0.1017
3 16 13 1.1882 0.7006
3 16 14 1.3178 0.8434
3 16 15 -0.2238 -0.6260
3 16 16 1.8643 0.2491
3 16 17 0.0158 -1.5290
3 16 18 -0.0955 -0.6479
3 16 19 0.6115 -0.6166
3 17 0 0.0225 0.7068
3 17 1 1.1529 0.4831
3 17 2 0.8111 0.5192
3 17 3 -0.6822 1.1754
3 17 4 1.2931 -0.3697
3 17 5 -2.6373 -0.5526
3 17 6 0.5041 -0.2382
3 17 7 -3.8596 -0.5710
3 17 8 0.7770 -0.5156
3 17 9 -2.2782 0.1272
3 17 10 0.3086 -0.2363
3 17 11 -0.2258 0.0179
3 17 12 0.0435 -0.0213
3 17 13 0.8519 -0.3307
3 17 14 -0.2367 0.5259
3 17 15 1.3493 -1.0588
3 17 16 -1.5740 -0.8536
3 17 17 0.1173 -0.9600
3 17 18 -2.8406 -2.9120
3 18 0 0.0329 -2.5629
3 18 1 -0.8843 0.5236
3 18 2 -0.3078 -1.5762
3 18 3 -0.0941 0.5131
3 18 4 -0.2363 -1.1549
3 18 5 -0.1564 0.9391
3 18 6 -0.4253 0.2039
3 18 7 -0.9641 1.4717
3 18 8 0.2486 0.8568
3 18 9 0.0721 1.0219
3 18 10 -0.1905 -0.2216
3 18 11 0.5183 0.4936
3 18 12 -0.0290 -0.3899
3 18 13 -0.3822 -0.4725
3 18 14 -0.1490 -1.4367
3 18 15 -2.3779 -1.6638
3 18 16 0.6489 -1.8529
3 18 17 -3.9495 -1.3774
3 19 0 -0.2545 0.5436
3 19 1 1.3500 0.5264
3 19 2 -1.1153 0.4364
3 19 3 1.1003 -0.1813
3 19 4 -1.1914 -0.5956
3 19 5 -1.3502 -1.6601
3 19 6 -0.3642 -0.2515
3 19 7 -1.2725 -1.3282
3 19 8 1.0526 -0.8053
3 19 9 -1.0044 0.2424
3 19 10 1.1517 -0.6844
3 19 11 0.3656 1.0345
3 19 12 0.6441 -0.0524
3 19 13 1.4758 0.4174
3 19 14 -0.5462 0.8439
3 19 16 -2.4410 1.6584
3 20 0 -0.0027 -1.7105
3 20 1 1.8225 0.8189
3 20 2 0.1551 -1.5553
3 20 3 2.2319 0.8013
3 20 4 -1.1333 0.5885
3 20 5 0.9058 1.5323
3 20 6 -1.2080 2.0636
3 20 7 -0.3515 1.4032
3 20 8 -0.4750 1.7217
3 20 9 -0.7118 0.4264
3 20 10 -0.4860 0.9176
3 20 11 0.1591 0.8174
3 20 12 -0.5041 -0.8522
3 21 0 0.1691 0.7156
3 21 1 0.3322 0.1562
3 21 2 0.0477 -0.3614
3 21 3 0.9635 -0.1985
3 21 4 -0.2699 -0.2548
3 21 5 0.7527 -0.8450
3 21 6 0.7715 0.7798
3 21 7 0.3439 -1.3514
3 21 8 -0.2584 0.3385
3 21 9 -0.3084 0.0695
3 22 0 -0.0164 -0.5098
3 22 1 1.4888 0.0655
3 22 2 0.6117 -0.5940
3 22 3 1.1782 0.1695
3 22 4 -0.4654 0.8539
3 22 5 1.7074 -0.3888
3 23 7 -1.3064 -0.5011
3 23 8 -0.2770 0.1710
4 0 0 -36.5420 -0.1520
4 0 1 -0.0672 -13.5026
4 0 2 -28.6392 0.0347
4 0 3 0.0283 -5.6813
4 0 4 -8.4585 0.0341
4 0 5 0.0021 -2.9288
4 0 6 2.5424 -0.0670
4 0 7 -0.0213 -6.5610
4 0 8 0.7017 -0.0227
4 0 9 0.0439 -9.3255
4 0 10 -5.4161 -0.0014
4 0 11 0.0472 -9.7812
4 0 12 -8.1591 0.0083
4 0 13 0.0119 -3.9518
4 0 14 -5.4866 -0.0206
4 0 15 0.0118 -0.1899
4 0 16 -1.7856 0.0007
4 0 17 -0.0041 0.6863
4 0 18 0.7527 0.0276
4 0 19 0.0122 -0.6541
4 0 20 -0.3267 0.0187
4 0 21 0.0145 -0.9658
4 0 22 -0.3656 0.0025
4 0 23 -0.0083 1.2397
4 0 24 0.0165 0.0063
4 0 25 -0.0038 1.4803
4 1 0 -3.0408 0.0989
4 1 1 -0.2258 7.0676
4 1 2 -1.8276 16.4027
4 1 3 2.7335 2.8483
4 1 4 0.1316 20.9469
4 1 5 9.0099 -1.7774
4 1 6 -0.6483 11.4559
4 1 7 9.0308 -0.1588
4 1 8 -1.6653 2.0700
4 1 9 6.2168 1.3486
4 1 10 -3.2220 -1.2780
4 1 11 1.2276 2.4630
4 1 12 -2.5552 1.6883
4 1 13 -1.8487 1.4180
4 1 14 -0.4009 3.6148
4 1 15 -1.4903 0.2633
4 1 16 0.2109 4.1064
4 1 17 -0.4191 -0.4087
4 1 18 0.4634 2.3206
4 1 19 0.3152 -0.8602
4 1 20 0.2117 1.6424
4 1 21 -0.9619 0.3642
4 1 22 0.5466 1.1976
4 1 23 -0.6972 0.9517
4 1 24 0.4375 -0.4761
4 1 25 1.3640 0.8973
4 1 27 1.1530 0.7162
4 2 0 -28.9520 0.6878
4 2 1 5.9567 -9.6394
4 2 2 -22.3205 3.9796
4 2 3 14.0976 -4.3288
4 2 4 -8.3001 2.2168
4 2 5 8.7684 -2.8041
4 2 6 1.4737 -0.6611
4 2 7 0.9241 -4.8585
4 2 8 2.1546 -1.5509
4 2 9 -2.2487 -5.6230
4 2 10 -3.2300 -0.8960
4 2 11 -1.1973 -4.6492
4 2 12 -5.4345 2.4717
4 2 13 1.9375 -1.5184
4 2 14 -4.6270 2.5572
4 2 15 1.9716 0.5868
4 2 16 -1.5119 1.3357
4 2 17 1.9734 1.3205
4 2 18 0.1877 0.1308
4 2 19 -0.1650 0.0963
4 2 20 0.1375 0.5680
4 2 21 -2.0318 -0.4254
4 2 22 1.7293 1.0391
4 2 23 -2.5426 0.5980
4 2 24 1.4209 -0.2675
4 2 26 0.4402 -0.8623
4 3 0 -7.9933 -0.0467
4 3 1 0.7975 17.5255
4 3 2 -5.1358 7.7668
4 3 3 3.3804 7.1553
4 3 4 -1.8024 10.0417
4 3 5 5.3307 -3.0652
4 3 6 -3.3330 7.8335
4 3 7 3.6174 -3.3446
4 3 8 -4.9851 1.0775
4 3 9 1.4392 -0.1236
4 3 10 -6.7729 -0.8875
4 3 11 0.2038 3.7112
4 3 12 -5.2607 -0.0168
4 3 13 0.0062 2.5893
4 3 14 -2.0395 1.1003
4 3 15 -0.5878 1.0300
4 3 16 -0.1133 1.8647
4 3 17 -0.3360 -0.9087
4 3 18 0.0525 0.0521
4 3 19 0.5140 -2.1791
4 3 20 -0.6138 1.0850
4 3 21 0.3549 -1.7399
4 3 22 0.2952 0.0608
4 3 23 -0.7402 -0.1157
4 3 24 0.0515 -2.0536
4 3 25 0.0146 1.6342
4 3 28 -1.6843 -2.0625
4 4 0 -13.1851 0.4765
4 4 1 7.6381 -3.6244
4 4 2 -10.8235 2.9712
4 4 3 15.9280 -3.3048
4 4 4 -8.3699 1.1301
4 4 5 10.5226 -3.6310
4 4 6 -3.6478 -0.0074
4 4 7 1.0415 -2.8432
4 4 8 -1.0800 0.3883
4 4 9 -4.6935 -1.2239
4 4 10 -1.6286 1.2283
4 4 11 -2.5903 0.1898
4 4 12 -0.7766 2.9906
4 4 13 0.6935 0.6460
4 4 14 -2.1963 2.5410
4 4 15 2.0099 0.3679
4 4 16 -0.8001 1.6345
4 4 17 1.9410 0.9957
4 4 18 -1.1029 -0.3501
4 4 19 0.5927 1.7739
4 4 20 -1.1269 -1.0232
4 4 21 -0.8247 0.4385
4 4 22 1.2202 -0.6361
4 4 23 -3.2974 -0.2674
4 4 24 2.5813 -1.1051
4 4 25 -2.3473 0.5790
4 4 26 1.9676 -1.4627
4 5 0 -9.3507 -0.0579
4 5 1 1.5689 20.1433
4 5 2 -7.1727 -1.1526
4 5 3 3.0655 9.6955
4 5 4 -4.7938 -0.2690
4 5 5 1.0910 0.9667
4 5 6 -4.9091 3.1788
4 5 7 -1.5470 -2.3308
4 5 8 -4.2103 2.6833
4 5 9 -1.2890 -0.0405
4 5 10 -4.9782 2.9182
4 5 11 0.4551 2.1080
4 5 12 -3.2090 1.0259
4 5 13 1.3088 2.2375
4 5 14 -1.5985 0.0770
4 5 15 0.7967 2.4062
4 5 16 -0.3963 0.0297
4 5 17 -0.2188 0.1609
4 5 18 1.2717 -0.7641
4 5 19 0.4371 -0.5824
4 5 20 0.8238 0.6151
4 5 21 1.3537 -1.8596
4 5 22 -0.9588 1.6604
4 5 23 0.0372 -1.3975
4 5 24 -0.2331 0.9818
4 5 25 -0.2425 -0.2555
4 5 26 -0.2768 -1.6322
4 6 0 2.6052 -0.7451
4 6 1 5.2404 1.1292
4 6 2 0.3160 -1.0909
4 6 3 9.1064 -1.5946
4 6 4 -4.8988 -1.4210
4 6 5 6.7988 -3.6636
4 6 6 -5.3892 1.5800
4 6 7 2.6842 -2.9061
4 6 8 -3.0685 2.7697
4 6 9 -0.2610 -0.6371
4 6 10 -0.4828 2.5710
4 6 11 1.2337 -0.0951
4 6 12 1.2138 3.4655
4 6 13 0.6735 -0.6788
4 6 14 0.2266 2.1846
4 6 15 0.9981 -0.4573
4 6 16 -0.5117 2.5206
4 6 17 0.5172 -0.5115
4 6 18 -1.0572 1.5829
4 6 19 -0.2036 -0.4914
4 6 20 -0.6916 -1.0308
4 6 21 -0.3799 -0.4521
4 6 22 -0.1122 -0.5003
4 6 23 -1.0266 -0.4623
4 6 24 1.3807 1.5544
4 6 25 -1.2065 -0.4510
4 7 0 -7.5670 0.0711
4 7 1 1.5337 14.6169
4 7 2 -7.3746 -4.5765
4 7 3 2.6551 9.3711
4 7 4 -7.8506 -2.9046
4 7 5 0.6078 6.3272
4 7 6 -6.7677 0.6971
4 7 7 -1.9200 2.3683
4 7 8 -2.0349 1.8669
4 7 9 -2.1845 1.1539
4 7 10 -1.2123 1.6647
4 7 11 1.0042 0.8502
4 7 12 -0.5008 0.5347
4 7 13 1.3277 1.3246
4 7 14 -0.0732 -0.2243
4 7 15 0.6939 3.4758
4 7 16 0.2154 -0.9694
4 7 17 1.0963 2.4735
4 7 18 2.1464 0.0131
4 7 19 0.5273 0.6659
4 7 20 2.2067 1.2364
4 7 21 -0.1087 -0.4061
4 7 22 -0.2095 1.8186
4 7 23 1.4249 -0.5716
4 7 24 -0.4949 1.7523
4 7 25 1.5641 -1.4281
4 8 0 9.4615 0.1860
4 8 1 1.5417 2.8598
4 8 2 5.5025 -2.0755
4 8 3 2.4936 0.9564
4 8 4 0.7792 -2.3683
4 8 5 3.5043 -0.8215
4 8 6 -0.3805 2.1969
4 8 7 3.5382 -2.1207
4 8 8 -0.8882 4.3772
4 8 9 1.2693 -0.4091
4 8 10 0.6184 2.0850
4 8 11 1.6936 1.0756
4 8 12 1.3947 1.2965
4 8 13 0.9920 -0.0604
4 8 14 1.6834 0.5444
4 8 15 -0.0525 0.5038
4 8 16 0.9133 0.5369
4 8 17 0.4068 -0.6538
4 8 18 -0.5720 -0.1406
4 8 19 0.5552 -2.2312
4 8 20 0.0938 -0.7808
4 8 21 -0.8386 -1.4290
4 8 22 0.7319 -0.3555
4 8 23 -1.4910 -0.0424
4 8 24 -0.0303 1.1692
4 9 0 -5.5235 -0.0456
4 9 1 0.5403 5.3830
4 9 2 -5.7078 -3.5796
4 9 3 0.9656 5.6164
4 9 4 -7.6951 -2.7967
4 9 5 1.3750 4.9797
4 9 6 -8.0826 -2.7557
4 9 7 2.0199 2.0720
4 9 8 -2.8214 -1.1805
4 9 9 0.0910 0.3312
4 9 10 0.4887 0.7952
4 9 11 0.4990 0.2607
4 9 12 0.2324 0.0732
4 9 13 -0.1133 -0.0253
4 9 14 -0.3664 0.3278
4 9 15 -0.2658 1.0779
4 9 16 -0.4683 -0.7537
4 9 17 0.6952 1.6811
4 9 18 0.2661 -1.0682
4 9 19 0.3268 0.0583
4 9 20 0.5560 0.3528
4 9 21 -0.6685 -1.4403
4 9 22 0.0329 1.0738
4 9 23 0.4043 0.1672
4 10 0 6.3607 0.4315
4 10 1 -0.4239 1.8567
4 10 2 4.8198 -0.5440
4 10 3 0.0029 0.6393
4 10 4 2.5913 -1.4771
4 10 5 1.0818 1.1309
4 10 6 0.1255 0.8888
4 10 7 1.4223 0.0662
4 10 8 -3.0371 3.2093
4 10 9 1.4597 -0.6148
4 10 10 -0.8923 1.6746
4 10 11 1.8091 1.2230
4 10 12 0.9132 0.1807
4 10 13 1.2626 1.3366
4 10 14 0.3351 -0.4417
4 10 15 -0.2289 1.9386
4 10 16 0.1846 -0.4867
4 10 17 -0.8467 0.5479
4 10 18 -1.0803 -0.3718
4 10 19 0.6271 -0.6511
4 10 20 -1.6697 -0.7220
4 10 21 0.2567 -0.1297
4 10 22 -0.7537 -0.4265
4 10 23 -0.7915 1.6220
4 11 0 -2.7928 -0.0064
4 11 1 0.6526 -0.2914
4 11 2 -2.7685 -0.9537
4 11 3 0.8246 0.9562
4 11 4 -3.3911 -1.4648
4 11 5 1.1026 2.6961
4 11 6 -3.6109 -2.3212
4 11 7 3.5824 3.9081
4 11 8 -2.0724 -1.1677
4 11 9 1.8588 2.6162
4 11 10 -0.1734 0.8463
4 11 11 0.0936 -0.0949
4 11 12 0.1246 -0.5209
4 11 13 -1.4592 -0.2329
4 11 14 0.2992 -0.1924
4 11 15 -1.6387 0.4242
4 11 16 -0.0628 0.4106
4 11 17 0.1179 0.9440
4 11 18 -0.0054 -0.3216
4 11 19 -0.1537 1.0073
4 11 20 0.2596 -0.7286
4 11 21 -1.3461 0.5625
4 11 22 0.5056 0.8994
4 11 23 -0.2779 1.7169
4 12 0 3.2756 -0.5053
4 12 1 -0.5291 2.3859
4 12 2 2.8353 -0.6264
4 12 3 -1.7231 1.0643
4 12 4 2.2429 -0.3887
4 12 5 -1.9402 1.6102
4 12 6 1.6070 -0.0102
4 12 7 -0.4384 1.4971
4 12 8 -1.2279 0.9178
4 12 9 2.4472 0.4576
4 12 10 -1.5930 1.6514
4 12 11 2.3028 1.0849
4 12 12 -0.5112 1.3392
4 12 13 0.2004 0.3679
4 12 14 -0.1888 1.6690
4 12 15 -0.5338 1.0650
4 12 16 -0.0626 0.9037
4 12 17 -0.9542 0.4473
4 12 18 0.2525 0.9529
4 12 19 -0.1852 -0.9074
4 12 20 -0.0628 1.5728
4 12 21 0.6561 -0.2157
4 12 22 -0.0634 1.2540
4 12 23 1.7028 0.9783
4 13 0 -0.6940 0.0317
4 13 1 1.0349 -0.7069
4 13 2 -1.2116 0.3943
4 13 3 2.1938 0.2950
4 13 4 -2.2170 1.3896
4 13 5 1.4327 1.6209
4 13 6 -1.9103 -0.1359
4 13 7 1.3747 3.0180
4 13 8 -2.1193 -2.2439
4 13 9 0.4514 2.5434
4 13 10 -1.0849 -1.7531
4 13 11 -0.0210 0.1355
4 13 12 -1.1988 -0.9569
4 13 13 -0.4403 0.4544
4 13 14 -0.4414 -0.2282
4 13 15 -1.0081 1.4656
4 13 16 0.5966 0.1618
4 13 17 -0.5594 1.8359
4 13 18 -0.8025 0.2133
4 13 19 -0.1477 1.2872
4 13 20 -0.9037 -0.6761
4 13 21 -0.2303 1.4105
4 13 22 0.7766 -0.3795
4 14 0 0.1531 0.0554
4 14 1 -0.8270 2.6061
4 14 2 0.2180 -0.0675
4 14 3 -1.3949 2.3773
4 14 4 1.0382 -0.2173
4 14 5 -1.4648 1.9470
4 14 6 2.2725 0.1426
4 14 7 -2.3878 1.8137
4 14 8 0.8119 0.1990
4 14 9 -1.0689 0.9463
4 14 10 -0.5285 0.0738
4 14 11 -0.2673 0.6949
4 14 12 0.6033 -1.0267
4 14 13 -0.4291 0.2574
4 14 14 1.9351 -0.1062
4 14 15 -1.0577 -0.7868
4 14 16 1.6980 -0.5938
4 14 17 -1.0954 -0.1365
4 14 18 1.1883 -0.5794
4 14 19 -0.5302 1.0615
4 14 20 0.6888 0.5184
4 14 21 -0.7573 0.0647
4 15 0 -0.5900 -0.0373
4 15 1 0.6508 -0.9212
4 15 2 -0.4236 0.4150
4 15 3 1.0479 -0.1018
4 15 4 -2.3347 0.0176
4 15 5 0.6390 -0.2378
4 15 6 -2.8528 -0.3942
4 15 7 0.5687 0.3857
4 15 8 -2.6723 -1.3446
4 15 9 0.3333 1.3377
4 15 10 -1.8155 -0.6072
4 15 11 -0.8060 -0.0284
4 15 12 -1.3350 0.1499
4 15 13 -0.3530 -1.0234
4 15 14 -0.7953 0.4721
4 15 15 -0.3036 -0.8005
4 15 16 -0.1670 1.0937
4 15 17 -1.5022 0.7792
4 15 18 -0.0284 -0.0156
4 15 19 -0.0549 0.3621
4 15 20 -0.3969 -1.3519
4 16 0 -0.8064 0.3170
4 16 1 -0.2200 0.9231
4 16 2 -0.0843 0.5048
4 16 3 -1.1458 0.0071
4 16 4 0.1288 -0.0358
4 16 5 -1.2319 0.2251
4 16 6 0.4208 0.2564
4 16 7 -2.0301 -0.1904
4 16 8 0.4021 -0.3096
4 16 9 -1.3870 -0.6667
4 16 10 -0.1909 -0.2648
4 16 11 -0.2118 -0.0845
4 16 12 0.4324 -1.1522
4 16 13 -0.2865 0.7861
4 16 14 -0.2223 -1.7377
4 16 15 -0.2204 -0.0588
4 16 16 -0.2553 -0.8837
4 16 17 0.2584 0.7227
4 16 18 0.2734 -0.2106
4 16 19 0.0481 1.9835
4 17 0 0.2563 0.0077
4 17 1 0.5819 -0.9159
4 17 2 0.3284 0.3583
4 17 3 -0.2202 -0.9398
4 17 4 0.0782 0.5418
4 17 5 -0.3686 -0.0696
4 17 6 0.0387 0.3227
4 17 7 0.2169 -0.3644
4 17 8 -1.3350 -0.2719
4 17 9 0.4207 0.4692
4 17 10 -1.7393 -0.2526
4 17 11 -0.0823 -0.8725
4 17 12 -0.0891 0.3944
4 17 13 -0.2992 -1.4337
4 17 14 1.4132 1.2486
4 17 15 -0.3704 -0.4591
4 17 16 2.0392 2.1985
4 17 17 -0.4958 -0.5028
4 17 18 2.5349 0.2248
4 18 0 -0.1007 -0.2694
4 18 1 -0.0635 0.5126
4 18 2 -0.3787 -0.7832
4 18 3 -0.7335 -0.6766
4 18 4 1.0844 0.0873
4 18 5 -0.2283 -0.7147
4 18 6 1.7769 0.2280
4 18 7 -1.0664 -0.0987
4 18 8 1.1916 0.6839
4 18 9 -1.4144 1.1125
4 18 10 -0.0397 1.4164
4 18 11 -0.1704 1.2640
4 18 12 -1.1612 1.0266
4 18 13 0.3747 0.8961
4 18 14 -1.0231 0.4127
4 18 15 2.5231 -0.2899
4 18 16 -0.6425 0.3995
4 18 17 3.3200 -0.5241
4 19 0 -0.0413 0.0109
4 19 1 0.5518 1.0599
4 19 2 -0.4830 0.2475
4 19 3 0.9391 0.7665
4 19 4 0.3323 0.2730
4 19 5 0.0543 -0.9311
4 19 6 1.0514 -0.9414
4 19 7 -0.7492 -1.8411
4 19 8 0.1284 -0.1745
4 19 9 0.5062 -0.6319
4 19 10 -0.6645 -0.5106
4 19 11 0.8907 0.0814
4 19 12 -0.1993 0.1723
4 19 13 1.2569 0.2794
4 19 16 1.8465 0.0225
4 20 0 -1.3461 -0.0233
4 20 1 -0.0116 0.7594
4 20 2 -0.8133 -1.1883
4 20 3 0.7737 0.4880
4 20 4 0.7086 -0.3573
4 20 5 0.1410 -0.3316
4 20 6 0.3280 0.9384
4 20 7 -0.9215 1.2499
4 20 8 0.5350 0.8860
4 20 9 -0.9736 2.1706
4 20 10 0.9769 0.3394
4 20 11 -0.2974 2.0295
4 21 0 -1.1955 -0.0160
4 21 1 0.3130 1.6910
4 21 2 -1.3436 0.1346
4 21 3 1.2608 0.5311
4 21 4 -1.9316 -0.6709
4 21 5 0.7228 -0.7125
4 21 6 -0.7967 -0.4778
4 21 7 -0.2112 -0.0634
4 21 8 0.3989 0.3923
4 22 0 -0.9718 0.1714
4 22 1 0.1438 -0.0063
4 22 2 -0.5521 -0.9204
4 22 3 -0.0033 0.2635
4 22 4 -0.4245 -0.7676
5 0 1 0.0281 -5.0924
5 0 2 -4.0742 -0.1497
5 0 3 -0.0148 -10.4808
5 0 4 -7.8641 0.0343
5 0 5 0.0273 -3.8127
5 0 6 -4.5183 0.0564
5 0 7 -0.0137 3.5036
5 0 8 -0.3504 -0.0495
5 0 9 -0.0258 6.2597
5 0 10 2.6778 -0.0374
5 0 11 0.0150 2.2036
5 0 12 3.8114 -0.0495
5 0 13 -0.0162 -2.3855
5 0 14 1.5785 -0.0118
5 0 15 0.0191 -3.2052
5 0 16 0.2748 0.0082
5 0 17 0.0119 -2.1640
5 0 18 0.3395 -0.0274
5 0 19 -0.0008 0.7925
5 0 20 -0.0239 -0.0142
5 0 21 0.0115 0.5001
5 0 22 0.1439 -0.0023
5 0 23 -0.0021 0.0570
5 0 24 -0.4171 0.0103
5 0 25 -0.0031 0.6727
5 1 0 0.3294 10.4526
5 1 1 7.7693 0.7090
5 1 2 -4.6179 10.8163
5 1 3 -1.7396 2.4367
5 1 4 -5.2474 15.0205
5 1 5 -8.9036 1.3889
5 1 6 -1.5236 18.5316
5 1 7 -6.3533 -0.6397
5 1 8 0.3613 16.2333
5 1 9 0.7629 -0.7700
5 1 10 0.7575 11.3142
5 1 11 6.6532 -1.4070
5 1 12 -1.3504 4.8870
5 1 13 5.1297 -0.7318
5 1 14 -1.5990 1.2559
5 1 15 2.1960 0.2382
5 1 16 -0.9683 0.9057
5 1 17 -0.9005 0.1293
5 1 18 -0.2311 0.9776
5 1 19 -0.5932 -0.5052
5 1 20 0.6364 0.6578
5 1 21 0.0884 -0.6791
5 1 22 0.2683 0.2658
5 1 23 -1.1008 -0.2223
5 1 24 0.2999 -1.0062
5 1 25 -0.9761 0.1000
5 2 0 0.0304 -8.1119
5 2 1 4.8905 -3.3662
5 2 2 -2.8699 -4.5326
5 2 3 6.2540 -5.7540
5 2 4 -5.6372 3.5122
5 2 5 8.9945 -1.7054
5 2 6 -4.2227 5.4292
5 2 7 7.6672 3.2807
5 2 8 -0.0042 2.9444
5 2 9 5.8323 5.6652
5 2 10 3.0266 -1.3207
5 2 11 3.2951 2.3435
5 2 12 3.2173 -2.7728
5 2 13 0.6951 -0.7860
5 2 14 1.7812 -0.3192
5 2 15 0.1407 -2.6129
5 2 16 0.5910 0.7786
5 2 17 0.2300 -1.8537
5 2 18 -0.1089 1.9920
5 2 19 0.1482 -0.2472
5 2 20 -0.6076 1.6665
5 2 21 -0.7216 -0.5448
5 2 22 0.9368 1.4605
5 2 23 -1.0056 0.0349
5 2 24 1.5019 0.5238
5 2 25 -0.0077 0.4097
5 2 26 0.4209 -0.8339
5 3 0 -0.7309 9.6495
5 3 1 0.8452 1.4790
5 3 2 -9.9241 9.5679
5 3 3 -2.4033 4.4610
5 3 4 -9.9056 10.0088
5 3 5 -3.9305 2.9046
5 3 6 -2.8497 11.5533
5 3 7 -4.0201 -1.0403
5 3 8 2.2001 10.5693
5 3 9 -0.7376 -3.7643
5 3 10 3.0683 7.1160
5 3 11 1.2869 -4.9397
5 3 12 -1.1137 3.7795
5 3 13 1.8522 -2.9112
5 3 14 -1.9913 1.6124
5 3 15 1.6483 -1.0627
5 3 16 -1.3834 1.2048
5 3 17 -0.6908 0.5587
5 3 18 -0.3204 0.6123
5 3 19 -0.7813 0.8000
5 3 20 0.3300 0.9361
5 3 21 -1.4719 -0.0445
5 3 22 1.7491 1.8321
5 3 23 -1.9487 -0.6859
5 3 24 3.1810 -0.0156
5 3 25 -1.6008 0.1922
5 3 26 1.5862 -0.3514
5 4 0 -0.0511 -10.6229
5 4 1 8.9195 0.5443
5 4 2 -0.9394 -5.3833
5 4 3 10.3194 2.3379
5 4 4 -2.0890 3.7531
5 4 5 12.5701 1.7665
5 4 6 -1.7756 6.6825
5 4 7 11.5169 1.3608
5 4 8 0.1218 4.2855
5 4 9 8.4471 1.4524
5 4 10 0.2014 -1.5161
5 4 11 3.8449 0.2550
5 4 12 0.6821 -3.1995
5 4 13 0.5927 0.7193
5 4 14 0.0494 -2.1536
5 4 15 -0.0422 -1.0208
5 4 16 -0.0494 -0.7686
5 4 17 -0.1221 -0.5788
5 4 18 0.6387 0.5551
5 4 19 -0.0603 0.9145
5 4 20 -0.5087 1.1878
5 4 21 0.5277 0.5651
5 4 22 0.5830 2.0369
5 4 23 0.0455 -1.1872
5 4 24 2.0270 0.5089
5 4 25 -0.3177 -0.9609
5 4 26 1.4011 -0.6761
5 5 0 0.3489 6.9276
5 5 1 -3.9728 1.8553
5 5 2 -6.8236 6.4974
5 5 3 -0.0614 4.3586
5 5 4 -6.4143 5.3165
5 5 5 3.5671 2.3911
5 5 6 -2.8051 5.1904
5 5 7 2.2574 -2.3804
5 5 8 0.9993 3.8526
5 5 9 0.9004 -4.8724
5 5 10 1.0201 3.6135
5 5 11 -0.6942 -6.1340
5 5 12 -0.9912 3.7055
5 5 13 0.3658 -4.2742
5 5 14 -0.5823 2.0802
5 5 15 1.8888 -1.4883
5 5 16 -1.3668 2.1499
5 5 17 0.7663 -0.5511
5 5 18 -0.4674 0.9213
5 5 19 0.1176 0.7560
5 5 20 0.5524 -0.1452
5 5 21 0.5975 1.5023
5 5 22 1.9834 0.2398
5 5 23 -0.1026 -0.3669
5 5 24 2.4960 0.2080
5 5 25 -2.1543 -0.0091
5 6 0 0.0120 -6.8902
5 6 1 10.1624 3.8213
5 6 2 0.9561 -4.2167
5 6 3 11.5356 7.6230
5 6 4 0.2822 -0.8642
5 6 5 13.2131 3.7505
5 6 6 -1.2546 0.8766
5 6 7 10.4363 -0.2938
5 6 8 -2.0299 1.8037
5 6 9 6.3616 -1.2266
5 6 10 -3.7427 -0.3857
5 6 11 3.5474 -0.3749
5 6 12 -2.9027 -0.0358
5 6 13 -0.2057 0.5016
5 6 14 -1.1770 -1.3524
5 6 15 -0.1221 0.0452
5 6 16 -0.5812 -1.6293
5 6 17 0.3264 0.2889
5 6 18 -0.2992 0.0954
5 6 19 -1.6291 0.8049
5 6 20 -0.3839 0.0089
5 6 21 -1.7750 0.3336
5 6 22 -0.6250 -1.2095
5 6 23 -0.8887 -1.6594
5 6 24 -0.5330 -0.5080
5 6 25 -0.7211 -1.2659
5 7 0 0.4330 3.9993
5 7 1 -7.3270 1.1195
5 7 2 -0.7489 2.8269
5 7 3 -1.7895 2.5648
5 7 4 -1.1261 0.5350
5 7 5 2.0751 0.9250
5 7 6 -3.1421 0.5551
5 7 7 1.8877 -3.1362
5 7 8 -2.2730 1.6026
5 7 9 0.2786 -3.5174
5 7 10 -1.8017 1.7701
5 7 11 -0.5677 -3.6659
5 7 12 -2.1729 3.3207
5 7 13 0.2431 -2.7096
5 7 14 -0.2877 2.7423
5 7 15 0.1895 -0.6781
5 7 16 -1.0823 0.9314
5 7 17 0.8928 -0.7910
5 7 18 -1.2015 0.7658
5 7 19 0.9692 -0.8998
5 7 20 0.1760 1.2602
5 7 21 0.0702 -0.3704
5 7 22 0.6140 0.4523
5 7 23 -0.5174 -0.5639
5 7 24 -0.4023 0.2038
5 8 0 0.0371 0.7278
5 8 1 9.3389 2.7027
5 8 2 2.2420 -0.1347
5 8 3 8.9604 4.6399
5 8 4 1.6039 -2.5575
5 8 5 9.8096 2.4924
5 8 6 -1.8414 -2.1217
5 8 7 8.3652 0.7911
5 8 8 -3.4524 1.5684
5 8 9 4.7942 -0.4395
5 8 10 -4.0915 1.7094
5 8 11 2.8820 0.6528
5 8 12 -3.3705 1.6286
5 8 13 1.3017 0.0257
5 8 14 -0.1524 0.3111
5 8 15 0.7184 -0.2538
5 8 16 0.4437 -1.3636
5 8 17 -0.0284 0.8670
5 8 18 -0.8282 -0.5455
5 8 19 -0.8329 -0.4364
5 8 20 -1.2457 0.6728
5 8 21 -1.5132 -2.2534
5 8 22 -0.1434 -0.3317
5 8 23 -0.7740 -2.2688
5 8 24 -0.4000 -0.7559
5 9 0 -0.6115 0.3455
5 9 1 -3.0901 -0.6689
5 9 2 1.0655 -0.2927
5 9 3 -1.5328 -0.1782
5 9 4 1.1313 -2.0986
5 9 5 -0.8433 0.5182
5 9 6 -0.8714 -2.8881
5 9 7 1.0114 -1.3604
5 9 8 -1.2218 -0.9711
5 9 9 1.2988 -1.7733
5 9 10 -0.7063 0.1956
5 9 11 -0.5290 -0.6064
5 9 12 -1.5179 1.4111
5 9 13 -0.2006 -0.2366
5 9 14 -0.4309 0.5156
5 9 15 -1.2264 -0.6780
5 9 16 0.4293 -0.3918
5 9 17 -0.5412 -0.6523
5 9 18 -0.3215 -0.4366
5 9 19 0.6998 -0.1384
5 9 20 -0.6587 0.3267
5 9 21 0.2556 -0.9404
5 9 22 0.3281 0.3828
5 9 23 -0.6794 -1.9634
5 10 0 -0.0288 1.7647
5 10 1 7.9356 0.4301
5 10 2 0.5817 1.3980
5 10 3 6.1363 0.2077
5 10 4 1.3381 0.5245
5 10 5 5.6694 -0.2866
5 10 6 -1.0315 0.2026
5 10 7 4.7608 0.6790
5 10 8 -3.4369 1.3147
5 10 9 2.6710 -0.9616
5 10 10 -2.9350 1.8990
5 10 11 1.8891 -0.3096
5 10 12 -0.6769 1.5069
5 10 13 1.5730 -0.0424
5 10 14 1.0622 0.4774
5 10 15 1.2625 -0.6434
5 10 16 0.3660 -1.0172
5 10 17 0.3155 0.6676
5 10 18 0.8235 -1.4860
5 10 19 -0.9282 0.4558
5 10 20 1.0675 -0.3129
5 10 21 -0.6394 -2.0862
5 10 22 1.3491 -0.3632
5 10 23 -0.9897 -3.2730
5 11 0 0.1416 -1.9331
5 11 1 1.5655 -0.6230
5 11 2 1.0536 -1.0902
5 11 3 1.7672 -0.6561
5 11 4 1.2363 -1.3170
5 11 5 0.5236 0.2567
5 11 6 1.1262 -2.6003
5 11 7 0.9861 0.8006
5 11 8 -0.1355 -1.0441
5 11 9 2.0777 1.0496
5 11 10 -1.5619 -0.0514
5 11 11 0.4102 0.5564
5 11 12 -1.3979 0.0197
5 11 13 0.7155 -0.7200
5 11 14 -0.6402 -1.2769
5 11 15 0.0373 -0.6111
5 11 16 0.3339 -0.9594
5 11 17 -0.1473 -1.0625
5 11 18 0.2322 0.6489
5 11 19 0.4272 -0.9016
5 11 20 -0.2620 0.1885
5 11 21 0.4441 -0.8206
5 11 22 -0.5403 -1.0944
5 11 23 -0.7913 -1.1307
5 12 0 0.0068 0.4675
5 12 1 4.4443 0.4013
5 12 2 -0.6395 0.1803
5 12 3 3.6412 0.5196
5 12 4 -0.1085 0.6530
5 12 5 2.4223 -0.7980
5 12 6 -1.3273 1.1474
5 12 7 1.8549 0.0603
5 12 8 -2.3944 -0.1963
5 12 9 1.9353 0.0452
5 12 10 -1.5602 0.0172
5 12 11 2.0076 0.4137
5 12 12 -0.7916 -0.1910
5 12 13 1.0783 -0.0499
5 12 14 0.2270 -1.1767
5 12 15 0.0089 -1.1068
5 12 16 -0.5748 -1.5508
5 12 17 0.7723 -0.6077
5 12 18 -0.4189 -1.5978
5 12 19 -0.2018 -0.4629
5 12 20 1.0156 -0.8468
5 12 21 -2.3381 -1.4761
5 12 22 0.7769 -0.6245
5 12 23 -3.4598 -1.5058
5 13 0 0.3480 -3.2799
5 13 1 1.0951 -0.2621
5 13 2 0.7155 -2.4746
5 13 3 -0.2125 0.0122
5 13 4 -0.3869 -1.1593
5 13 5 -1.0526 0.8324
5 13 6 0.0243 -0.6020
5 13 7 -1.3250 1.6340
5 13 8 0.6902 0.1765
5 13 9 0.1029 0.8790
5 13 10 0.1449 -0.3476
5 13 11 0.2544 0.5141
5 13 12 0.4117 -0.6941
5 13 13 0.2060 -0.5001
5 13 14 -0.4201 -0.0207
5 13 15 -0.0321 -0.4072
5 13 16 -0.0577 0.3158
5 13 17 0.1520 0.1502
5 13 18 -0.2985 0.6091
5 13 19 0.1528 -1.2167
5 13 20 -0.6364 0.5283
5 13 21 -0.1514 -1.8322
5 13 22 -0.4862 0.4809
5 14 0 0.0051 -0.1833
5 14 1 1.7130 -0.3510
5 14 2 -0.3647 0.0706
5 14 3 0.7504 0.5311
5 14 4 0.3164 -0.0309
5 14 5 0.5270 0.1111
5 14 6 0.3111 0.3102
5 14 7 0.6969 -0.4190
5 14 8 -0.7542 -0.9173
5 14 9 0.9379 -0.2958
5 14 10 -1.2026 -1.0739
5 14 11 0.6489 -0.4852
5 14 12 -1.5921 -1.2005
5 14 13 0.9864 0.1490
5 14 14 -1.8318 -1.0241
5 14 15 -0.0296 0.0108
5 14 16 -0.6415 -0.8951
5 14 17 -0.0680 -0.4413
5 14 18 -0.1145 -0.8201
5 14 19 -0.0326 0.1656
5 14 20 -1.2412 0.6240
5 14 21 -1.1895 -0.0159
5 14 22 -1.2111 0.8689
5 15 0 -0.3730 -3.5036
5 15 1 -0.1320 -0.3116
5 15 2 -1.7640 -2.2581
5 15 3 -0.7803 0.5041
5 15 4 -1.0642 -1.2800
5 15 5 0.2895 0.7591
5 15 6 -0.3412 -0.9695
5 15 7 0.7206 0.6838
5 15 8 1.3374 -0.4247
5 15 9 1.5650 0.4834
5 15 10 1.4193 -0.2746
5 15 11 0.2878 1.1888
5 15 12 1.5008 -1.3351
5 15 13 -0.9702 1.6699
5 15 14 1.0695 -0.9522
5 15 15 0.3176 0.8312
5 15 16 0.7468 0.5269
5 15 17 0.2945 -0.3037
5 15 18 0.0267 -0.6631
5 15 19 0.2052 -0.5943
5 15 20 0.4028 -1.3148
5 15 21 0.8295 -0.2542
5 16 0 -0.0123 -0.5430
5 16 1 1.2833 -0.1388
5 16 2 -0.7911 0.8913
5 16 3 0.4643 -0.7068
5 16 4 0.2583 0.0032
5 16 5 -0.1861 -1.5222
5 16 6 -0.2185 -0.7656
5 16 7 -0.5971 -1.3292
5 16 8 -0.4672 -1.4925
5 16 9 -0.3253 -1.0214
5 16 10 -0.1102 -0.9237
5 16 11 -0.5532 -1.2596
5 16 12 0.2379 1.4369
5 16 13 -0.8054 0.1072
5 16 14 -0.8379 1.1196
5 16 15 -0.2970 0.1508
5 16 16 -0.3741 -0.1644
5 16 17 -0.2671 -0.0493
5 16 18 1.0140 0.2470
5 16 19 -1.2485 1.1318
5 16 20 0.5065 0.5705
5 17 0 0.0252 -1.0300
5 17 1 -1.0010 -0.3070
5 17 2 -0.2468 -0.1347
5 17 3 1.0353 -0.6718
5 17 4 0.0454 -0.3556
5 17 5 1.3112 0.1071
5 17 6 -0.1359 -0.2686
5 17 7 1.5860 0.5650
5 17 8 1.1013 0.0980
5 17 9 1.6488 -0.1143
5 17 11 1.0630 -0.0969
5 17 12 -0.1702 -1.7833
5 17 13 0.3614 0.6882
5 17 14 0.4792 -1.6254
5 17 15 0.4095 1.2171
5 17 16 -0.7976 -0.1569
5 17 17 0.1081 -0.4116
5 17 18 -0.6312 0.2679
5 18 0 0.0037 1.5284
5 18 1 0.1589 0.0219
5 18 2 -1.2456 0.9711
5 18 3 -0.4710 -1.4678
5 18 4 -0.6466 0.3006
5 18 5 -0.8136 -1.7925
5 18 6 -0.1573 1.0044
5 18 7 0.8797 -1.6694
5 18 8 -0.2413 -0.3693
5 18 9 0.7932 -0.9646
5 18 10 -0.1035 -1.0136
5 18 11 -0.5570 -0.1370
5 18 12 -0.0773 0.5019
5 18 13 -1.7285 -0.5101
5 18 14 -0.3966 0.1580
5 18 16 -0.0829 -0.2294
5 18 17 0.1925 0.3386
5 19 0 0.2211 -1.1406
5 19 1 -0.3078 -0.1894
5 19 2 1.1508 -0.2763
5 19 3 -0.3059 -0.3759
5 19 4 0.0795 0.8256
5 19 5 0.0763 0.6868
5 19 6 0.1765 -0.4599
5 19 7 0.3705 0.6055
5 19 8 0.6996 -1.6716
5 19 9 -0.9217 -0.6313
5 19 10 -0.1629 -1.3876
5 19 11 -0.3966 -0.6162
5 19 12 -0.9337 -1.5644
5 20 0 0.0038 0.9696
5 20 1 -0.4436 -0.4844
5 20 2 -1.1333 0.5376
5 20 3 -0.1508 -0.4932
5 20 4 0.2638 0.5750
5 20 5 -0.0386 -0.4009
5 20 6 1.6372 0.5077
5 20 7 -0.1772 -2.1214
5 20 8 -0.4782 -0.0804
5 20 9 -0.0520 -1.9225
5 20 10 -1.1086 -0.7661
5 21 0 -0.1686 -1.0742
5 21 1 0.5038 0.5449
5 21 2 -0.0445 -0.5284
5 21 3 -0.1513 1.0163
5 21 4 0.3669 -0.0211
5 21 5 0.2586 -0.1201
5 21 6 -0.0610 -1.2158
5 21 7 -0.1700 0.2400
5 22 0 -0.0214 -0.3845
5 22 1 0.3634 -0.1085
5 22 2 -0.3691 0.0283
6 0 0 10.5747 0.0682
6 0 1 -0.1581 -8.9154
6 0 2 11.7171 -0.0079
6 0 3 -0.0375 -13.4229
6 0 4 12.8376 -0.0796
6 0 5 -0.0326 -18.5313
6 0 6 9.8723 0.0346
6 0 7 -0.0354 -15.1607
6 0 8 5.0415 -0.0038
6 0 9 -0.0065 -8.9467
6 0 10 0.0782 -0.0121
6 0 11 0.0062 -2.5786
6 0 12 0.1809 0.0303
6 0 13 0.0135 -0.5882
6 0 14 1.3262 -0.0156
6 0 15 -0.0201 -1.5603
6 0 16 1.5274 -0.0021
6 0 17 -0.0036 -2.5251
6 0 18 1.6346 -0.0357
6 0 19 0.0062 -0.2185
6 0 20 -0.8341 -0.0229
6 0 21 -0.0134 0.7822
6 0 22 -1.8904 0.0032
6 0 23 -0.0018 -0.1082
6 0 24 -0.6542 -0.0167
6 0 25 0.0075 0.2253
6 1 0 -0.9538 0.0859
6 1 1 1.5621 -0.3574
6 1 2 -1.0984 -0.1839
6 1 3 4.4151 -1.5306
6 1 4 -3.5357 -2.7939
6 1 5 1.5365 -2.5654
6 1 6 -3.9526 -5.3413
6 1 7 -3.0715 -2.4094
6 1 8 -2.1989 -5.6634
6 1 9 -5.7361 -1.1114
6 1 10 -0.6987 -2.9407
6 1 11 -4.8480 0.5001
6 1 12 0.7511 0.3193
6 1 13 -1.6276 0.0666
6 1 14 0.4808 0.5428
6 1 15 -0.2729 -0.1832
6 1 16 -0.4536 0.9789
6 1 17 -0.4325 -0.5540
6 1 18 -0.8054 -0.5114
6 1 19 -0.3028 -0.9434
6 1 20 0.3839 -1.5708
6 1 21 1.2920 -0.7937
6 1 22 0.3630 -0.3585
6 1 23 -0.1150 -1.0207
6 1 24 -0.1671 0.1219
6 1 25 -0.5461 -0.5078
6 2 0 11.2960 -0.5322
6 2 1 0.8286 -9.0083
6 2 2 12.0344 -3.7899
6 2 3 1.9218 -12.2467
6 2 4 11.9740 -4.1652
6 2 5 1.2900 -14.4393
6 2 6 8.9212 0.3020
6 2 7 0.2453 -12.8663
6 2 8 4.2430 2.8694
6 2 9 -0.5245 -8.7357
6 2 10 0.1780 3.9596
6 2 11 0.6584 -3.8943
6 2 12 0.2909 1.4941
6 2 13 0.9198 -2.6255
6 2 14 0.7083 -0.6821
6 2 15 -0.2577 -2.7658
6 2 16 1.4250 -1.2832
6 2 17 -0.4993 -2.5208
6 2 18 0.9795 -0.7620
6 2 19 -0.3724 -1.3119
6 2 20 -1.2229 -0.8839
6 2 21 0.3215 -1.9646
6 2 22 -1.9940 -1.1862
6 2 23 -0.1063 -1.6053
6 2 24 -0.9759 0.0563
6 2 25 -0.7961 0.0282
6 2 26 -0.6541 0.3144
6 3 0 -1.5006 -0.0295
6 3 1 1.1970 -3.0057
6 3 2 -3.1842 -1.8367
6 3 3 2.0372 -5.0599
6 3 4 -7.7363 -4.2741
6 3 5 0.9347 -6.6544
6 3 6 -8.6081 -4.9030
6 3 7 -1.3359 -5.4082
6 3 8 -6.5669 -4.4395
6 3 9 -3.4198 -1.5500
6 3 10 -1.9303 -2.1942
6 3 11 -2.9141 1.2734
6 3 12 1.6911 -0.4467
6 3 13 -1.5339 0.4394
6 3 14 0.6486 0.2112
6 3 15 -0.6560 -0.7545
6 3 16 0.0578 1.2497
6 3 17 -0.7534 -1.4670
6 3 18 0.1104 0.0858
6 3 19 0.3595 -0.8692
6 3 20 0.6199 -0.5598
6 3 21 0.9060 -1.2433
6 3 22 -0.4210 0.8465
6 3 23 -0.6798 -1.8709
6 3 24 0.0221 2.3444
6 3 25 -0.3225 -0.6545
6 3 26 0.2202 1.5453
6 4 0 10.0705 -0.3662
6 4 1 1.0918 -7.5950
6 4 2 9.4979 -4.9844
6 4 3 1.8683 -7.3706
6 4 4 6.6739 -4.4681
6 4 5 0.5902 -6.7946
6 4 6 3.4648 0.3417
6 4 7 -1.1245 -6.3084
6 4 8 1.7830 4.6970
6 4 9 -1.9588 -5.1809
6 4 10 0.1506 7.4500
6 4 11 0.3969 -5.1025
6 4 12 0.5005 4.7200
6 4 13 1.0683 -3.3689
6 4 14 0.0263 2.1585
6 4 15 0.4520 -2.5158
6 4 16 0.0860 1.2153
6 4 17 -0.5824 -2.7781
6 4 18 0.7097 0.0914
6 4 19 -0.6647 -2.0353
6 4 20 -0.8523 -1.3665
6 4 21 0.2568 -2.2144
6 4 22 -2.9685 0.0370
6 4 23 -0.1188 -1.5773
6 4 24 -1.7207 1.9491
6 4 25 -0.9118 -0.8986
6 4 26 -0.3358 1.0765
6 5 0 -2.7243 -0.0601
6 5 1 -0.9440 -4.1195
6 5 2 -4.7251 -3.6410
6 5 3 -1.8007 -5.2374
6 5 4 -8.9749 -4.8563
6 5 5 -0.4777 -4.8278
6 5 6 -9.5773 -2.6523
6 5 7 0.0795 -4.3502
6 5 8 -6.7650 -1.3832
6 5 9 1.6271 -1.4686
6 5 10 -2.5878 -1.0254
6 5 11 1.8573 0.9142
6 5 12 0.8945 -0.5289
6 5 13 0.6080 -0.2576
6 5 14 0.8110 -0.3722
6 5 15 1.5490 -0.6007
6 5 16 -0.5165 1.1159
6 5 17 0.5534 -1.5883
6 5 18 0.2457 0.9289
6 5 19 -0.6430 -1.1474
6 5 20 1.6057 -0.9177
6 5 21 -0.7070 -0.0806
6 5 22 1.2131 0.0654
6 5 23 0.3049 -0.0101
6 5 24 1.2390 2.2490
6 5 25 0.3128 -0.4892
6 6 0 8.6974 0.5400
6 6 1 -0.1313 -6.8455
6 6 2 6.4566 -3.6273
6 6 3 -0.8000 -2.8322
6 6 4 1.9808 -4.9031
6 6 5 -0.7899 0.1352
6 6 6 -0.6564 -1.2803
6 6 7 -0.2021 -0.3363
6 6 8 -0.6931 2.1894
6 6 9 -1.4532 -1.5951
6 6 10 0.1088 3.7141
6 6 11 1.2285 -4.0032
6 6 12 0.6122 3.5312
6 6 13 1.5582 -3.2247
6 6 14 0.0846 1.0097
6 6 15 0.6233 -1.5042
6 6 16 -0.7958 -0.2800
6 6 17 0.7812 -1.3818
6 6 18 -0.4572 0.3960
6 6 19 -0.4103 -1.3390
6 6 20 -0.2942 0.2511
6 6 21 -0.9261 -0.6358
6 6 22 -1.1484 -0.1567
6 6 23 0.3035 -0.5337
6 6 24 -0.6545 -0.0931
6 7 0 -6.8347 0.0816
6 7 1 -2.4376 -6.0351
6 7 2 -6.0587 -3.8654
6 7 3 -5.1284 -4.2091
6 7 4 -6.3444 -3.8550
6 7 5 -2.2593 -1.7950
6 7 6 -6.7863 -2.1749
6 7 7 1.5516 -2.4878
6 7 8 -4.8801 -0.4433
6 7 9 3.2586 -2.0576
6 7 10 -3.2224 -0.1283
6 7 11 3.4251 -0.6631
6 7 12 -1.6054 -0.7138
6 7 13 1.4096 -1.9955
6 7 14 -1.0187 0.0398
6 7 15 0.3209 -0.6590
6 7 16 -2.2155 -0.0764
6 7 17 0.6037 -0.5370
6 7 18 -2.0171 -0.3194
6 7 19 1.1095 -1.0118
6 7 20 0.6705 -0.4616
6 7 21 0.5540 -0.1682
6 7 22 2.9351 -0.1163
6 7 23 0.0419 0.8221
6 7 24 1.5859 0.4834
6 8 0 4.4189 -0.1255
6 8 1 -1.3412 -4.9994
6 8 2 3.2247 -0.8730
6 8 3 -2.9521 -1.4494
6 8 4 1.3419 -2.9690
6 8 5 -2.3369 3.3353
6 8 6 0.2503 -2.8972
6 8 7 -0.5080 3.0701
6 8 8 -0.8995 -1.0009
6 8 9 -0.3971 0.2229
6 8 10 0.4777 -0.1172
6 8 11 1.4572 -2.4591
6 8 12 0.1238 -0.4003
6 8 13 1.2332 -3.2106
6 8 14 -0.2489 -0.6927
6 8 15 -0.1170 -1.6028
6 8 16 -0.2089 -0.2670
6 8 17 0.2647 -0.0017
6 8 18 -0.8598 0.1186
6 8 19 0.7212 0.2913
6 8 20 -0.4613 0.8343
6 8 21 0.4321 -1.3167
6 8 22 0.2448 0.4255
6 8 23 0.8364 -1.2857
6 9 0 -6.9244 -0.0367
6 9 1 -0.5432 -6.9976
6 9 2 -5.3562 -1.5770
6 9 3 -2.3535 -4.6815
6 9 4 -2.9302 -0.6773
6 9 5 -1.7950 -2.0321
6 9 6 -2.4933 0.0320
6 9 7 1.3852 -1.4007
6 9 8 -3.0689 0.4904
6 9 9 3.1114 -1.9274
6 9 10 -2.9711 0.4504
6 9 11 2.4288 -1.8962
6 9 12 -2.7076 -0.4753
6 9 13 0.0412 -2.1313
6 9 14 -2.7966 0.8878
6 9 15 -0.3974 -0.7257
6 9 16 -2.1207 0.2346
6 9 17 -0.0934 0.3504
6 9 18 -0.9087 -0.2113
6 9 19 1.5155 0.2690
6 9 20 -0.1329 0.2502
6 9 21 2.3753 0.3302
6 9 22 0.7823 1.9158
6 9 23 0.4798 1.1232
6 10 0 -2.4621 -0.3698
6 10 1 -0.6825 -1.2708
6 10 2 -2.4628 0.6142
6 10 3 -1.4356 0.1486
6 10 4 -1.5822 0.4586
6 10 5 -1.4961 3.1548
6 10 6 0.5629 -0.0511
6 10 7 -0.9025 3.5533
6 10 8 -0.3339 -0.4322
6 10 9 -0.4476 1.0367
6 10 10 -0.4536 -0.8204
6 10 11 0.1701 -1.9000
6 10 12 -1.0356 -0.9939
6 10 13 0.2604 -1.5615
6 10 14 -0.4716 -0.4798
6 10 15 -0.2903 -0.2087
6 10 16 0.1438 0.7399
6 10 17 0.1043 -0.3722
6 10 18 -0.2855 1.0173
6 10 19 0.4319 0.6245
6 10 20 -0.3552 -0.1006
6 10 21 0.3624 0.2612
6 10 22 0.1568 0.3527
6 10 23 1.4945 -0.0989
6 11 0 -4.2628 -0.0025
6 11 1 0.3024 -3.4430
6 11 2 -3.1429 -0.5130
6 11 3 -0.3517 -1.7575
6 11 4 -1.7322 1.4098
6 11 5 -0.4153 -1.0966
6 11 6 -0.9492 1.8032
6 11 7 1.1268 -0.7494
6 11 8 -0.9647 0.0374
6 11 9 2.0906 -0.4833
6 11 10 -2.0327 -0.3032
6 11 11 1.4112 -0.4646
6 11 12 -2.4306 -0.1627
6 11 13 -0.2621 -0.3937
6 11 14 -1.3674 1.5135
6 11 15 0.5898 0.1069
6 11 16 -1.0895 0.7348
6 11 17 1.3211 0.7209
6 11 18 0.3760 0.8473
6 11 19 0.8262 -0.2203
6 11 20 1.8063 2.3815
6 11 21 0.8804 0.0203
6 11 22 1.7550 3.2502
6 12 0 -2.9373 0.4035
6 12 1 -0.4560 1.6991
6 12 2 -2.2976 1.5035
6 12 3 0.4662 0.9882
6 12 4 -1.5238 0.7673
6 12 5 1.3335 1.7556
6 12 6 0.4674 0.4860
6 12 7 -0.5435 0.6294
6 12 8 -0.2795 0.0925
6 12 9 -1.0023 -1.1571
6 12 10 -1.1460 -0.7468
6 12 11 -0.3695 -1.7038
6 12 12 -1.3783 -0.3762
6 12 13 1.0952 -1.0828
6 12 14 -0.5037 0.0716
6 12 15 1.0506 0.0179
6 12 16 -0.0419 -0.0191
6 12 17 0.7858 -0.2537
6 12 18 -1.3680 0.6616
6 12 19 1.0723 -0.3778
6 12 20 -0.7965 0.3459
6 12 21 0.5634 0.0682
6 12 22 0.9623 -0.0727
6 13 0 -2.4055 0.0326
6 13 1 0.6565 -0.9133
6 13 2 -1.0601 0.5693
6 13 3 -1.1281 -0.3945
6 13 4 0.3280 0.5725
6 13 5 -2.3860 -1.7072
6 13 6 0.6270 1.4447
6 13 7 -0.5026 -1.8125
6 13 8 -0.0106 -0.0256
6 13 9 0.0452 0.0648
6 13 10 -0.8792 -0.7124
6 13 11 -0.2375 0.9999
6 13 12 -1.5181 -0.7341
6 13 13 -0.2040 1.2644
6 13 14 -0.7461 -0.0605
6 13 15 0.6300 -0.1345
6 13 16 -0.1220 -0.3873
6 13 17 1.6081 0.4018
6 13 18 -0.0052 -0.2160
6 13 19 1.4319 -0.3400
6 13 20 0.9764 1.4017
6 13 21 0.7503 -1.9486
6 14 0 -0.6831 -0.0280
6 14 1 0.2423 3.0024
6 14 2 0.7563 -0.2787
6 14 3 -0.0362 -0.3396
6 14 4 0.2486 0.1073
6 14 5 0.7107 0.1303
6 14 6 -0.1075 -0.1254
6 14 7 -0.1989 -0.1456
6 14 8 -0.1348 -0.5243
6 14 9 -0.5859 -1.1038
6 14 10 -1.0271 -0.4417
6 14 11 -0.2123 -0.8010
6 14 12 -0.3461 -0.4992
6 14 13 1.1508 0.0999
6 14 14 -0.7259 0.3594
6 14 15 1.2260 0.1367
6 14 16 -1.5194 0.4934
6 14 17 0.5853 -0.1884
6 14 18 -1.3129 0.2372
6 14 19 1.6619 0.2501
6 14 20 -0.8502 0.1304
6 15 0 0.7886 -0.0265
6 15 1 0.9992 1.4216
6 15 2 -0.1098 -0.1101
6 15 3 -0.2995 -0.5098
6 15 4 0.7558 -0.0940
6 15 5 -1.4765 -0.6628
6 15 6 2.7899 1.2912
6 15 7 -0.8323 -1.6786
6 15 8 1.7671 0.6222
6 15 9 -0.5411 -0.2818
6 15 10 -0.0114 0.4136
6 15 11 -0.8811 0.4171
6 15 12 -1.0015 -0.0630
6 15 13 -0.8080 0.4768
6 15 14 -0.6759 -1.5078
6 15 15 0.6973 0.4143
6 15 16 -0.1847 -0.7434
6 15 17 0.5864 0.8848
6 15 18 -0.1392 -0.4468
6 15 19 0.1118 0.0706
6 16 0 -0.7518 -0.2809
6 16 1 0.5141 0.7518
6 16 2 -1.1714 -0.6435
6 16 3 -0.7141 0.2091
6 16 4 -0.6831 1.0482
6 16 5 0.4132 -0.0533
6 16 6 0.2553 0.5507
6 16 7 0.7758 -0.8870
6 16 8 -0.1857 -0.3682
6 16 9 0.1651 -0.0472
6 16 10 -1.1504 -0.9655
6 16 11 0.8183 0.7290
6 16 12 -0.6560 -0.5742
6 16 13 -0.0643 1.5063
6 16 14 -1.1111 0.0104
6 16 15 -0.4112 0.6745
6 16 16 -1.5252 -0.0323
6 16 17 0.5805 -0.4142
6 17 0 -0.3664 0.0066
6 17 1 0.4669 1.0902
6 17 2 -0.6031 -1.1075
6 17 3 1.0768 0.6098
6 17 4 0.3201 0.2037
6 17 5 1.3927 0.4228
6 17 6 0.2213 0.2138
6 17 7 0.2685 -0.2774
6 17 8 0.0822 0.6354
6 17 9 -0.7626 1.4092
6 17 10 0.1890 0.7532
6 17 11 -0.8307 1.1326
6 17 12 -0.4737 0.5437
6 17 13 0.0551 0.4931
6 17 14 0.2011 0.1284
6 17 15 0.8197 1.5706
6 17 16 -0.5220 -0.0681
6 18 0 -0.2130 0.2283
6 18 1 -0.2348 0.1379
6 18 2 -1.1066 1.9252
6 18 3 0.1529 -0.1630
6 18 4 -0.4756 1.0582
6 18 5 0.9060 0.0125
6 18 6 0.1543 -0.1563
6 18 7 -0.0829 0.2728
6 18 8 0.5080 0.7880
6 18 9 -0.1955 0.1637
6 18 10 0.3884 -0.0957
6 18 11 0.2218 1.0957
6 18 12 -0.5957 -0.5334
6 18 13 -0.2046 1.0924
6 18 14 -0.6276 -0.6168
6 19 0 -1.6958 0.0070
6 19 1 1.0650 -1.2740
6 19 2 -1.3270 -0.1975
6 19 3 0.8112 -0.4666
6 19 4 -1.0297 0.3919
6 19 5 -1.0508 -0.6910
6 19 6 -1.7405 1.4710
6 19 7 0.1982 -0.1117
6 19 8 -0.8914 1.9306
6 19 9 0.8733 0.8065
6 19 10 0.8592 0.8713
6 19 11 0.0244 1.0096
6 19 12 1.1875 0.4780
6 20 0 0.7898 0.0175
6 20 1 -0.6475 1.0500
6 20 2 0.4018 0.8418
6 20 3 -1.0513 -0.2327
6 20 4 -0.6705 1.4998
6 20 5 -0.4142 1.4312
6 20 6 -0.5814 0.7741
6 20 7 -0.0186 2.6595
6 20 8 0.8529 -0.1320
6 20 9 -0.2988 0.6282
6 21 0 -0.1890 -0.0186
6 21 1 0.4422 -0.8680
6 21 2 -1.1571 0.2160
6 21 3 0.0208 -0.2553
6 21 4 -1.1440 0.6033
6 21 5 -0.6867 0.1336
6 21 6 0.7420 1.2525
7 0 1 0.0042 1.5441
7 0 2 -2.8201 0.0655
7 0 3 0.0153 4.2854
7 0 4 -2.8335 -0.0216
7 0 5 0.0174 4.5235
7 0 6 1.7461 -0.0458
7 0 7 -0.0246 3.2960
7 0 8 4.0387 0.0453
7 0 9 -0.0014 0.6495
7 0 10 3.3335 0.0620
7 0 11 -0.0148 -1.5642
7 0 12 0.1829 0.0200
7 0 13 -0.0209 -0.1566
7 0 14 -1.0469 -0.0052
7 0 15 -0.0016 0.7673
7 0 16 -2.4247 0.0097
7 0 17 -0.0166 0.7364
7 0 18 -0.8223 0.0280
7 0 19 0.0197 1.3044
7 0 20 -0.0000 0.0040
7 0 21 -0.0057 2.3601
7 0 22 -0.0318 0.0007
7 0 23 -0.0178 1.0655
7 0 24 1.3691 -0.0176
7 0 25 -0.0082 0.7310
7 1 0 -0.1985 2.9648
7 1 1 -9.9309 0.2749
7 1 2 0.6740 4.1262
7 1 3 -7.5379 1.7285
7 1 4 1.0500 7.4300
7 1 5 -5.2379 1.1529
7 1 6 0.1760 6.5708
7 1 7 -3.8736 -0.3517
7 1 8 -0.3197 2.9561
7 1 9 -2.3442 -0.8013
7 1 10 -0.6161 -0.8810
7 1 11 -3.3793 -0.4681
7 1 12 -0.3541 -1.7796
7 1 13 -3.4864 0.3038
7 1 14 0.5724 -1.2777
7 1 15 -2.1299 1.4089
7 1 16 1.1098 -0.6234
7 1 17 -1.3344 1.8646
7 1 18 0.6128 0.7020
7 1 19 -0.6999 0.6532
7 1 20 0.6667 0.1688
7 1 21 0.7665 0.8922
7 1 22 1.0275 1.0788
7 1 23 1.3052 0.4443
7 1 24 0.8865 0.4040
7 1 25 0.4688 -0.2960
7 2 0 0.0555 5.5637
7 2 1 -1.8901 1.9120
7 2 2 -1.8324 4.9676
7 2 3 -0.1204 4.1446
7 2 4 -0.5535 3.4288
7 2 5 3.0585 4.3151
7 2 6 2.0364 2.5825
7 2 7 2.6033 3.8816
7 2 8 3.5794 1.3290
7 2 9 0.3367 1.2669
7 2 10 3.3589 0.5396
7 2 11 -2.2400 -0.7147
7 2 12 0.5646 0.8728
7 2 13 -2.0429 0.6658
7 2 14 0.2755 0.9527
7 2 15 -0.9842 0.7748
7 2 16 0.4941 1.0145
7 2 17 1.0293 1.0682
7 2 18 0.3496 0.7945
7 2 19 0.7532 1.6410
7 2 20 -0.5493 1.3390
7 2 21 -0.0516 1.2994
7 2 22 0.0718 1.1068
7 2 23 0.6650 -0.3599
7 2 24 0.8114 0.6965
7 2 25 -0.1155 -0.2419
7 3 0 0.4163 3.8833
7 3 1 -9.2643 1.5259
7 3 2 2.5275 5.3429
7 3 3 -6.6474 3.7519
7 3 4 1.8528 6.0760
7 3 5 -4.3375 1.7120
7 3 6 0.7129 4.0842
7 3 7 -2.7898 -1.5439
7 3 8 -0.1126 2.5620
7 3 9 -1.1389 -4.3243
7 3 10 -2.0241 0.5153
7 3 11 -1.5175 -3.2001
7 3 12 -0.9182 -0.1971
7 3 13 -1.7574 -0.4398
7 3 14 0.5885 0.0041
7 3 15 -0.6209 0.3540
7 3 16 1.7385 -0.5125
7 3 17 -0.2880 1.1809
7 3 18 1.8190 -0.6942
7 3 19 1.2030 1.5666
7 3 20 0.4423 0.7266
7 3 21 3.0268 2.0115
7 3 22 -0.2279 1.7576
7 3 23 2.3737 -0.4669
7 3 24 -0.1412 1.0076
7 3 25 0.5203 -1.5531
7 4 0 -0.0399 10.5648
7 4 1 -2.3143 1.0957
7 4 2 0.0761 8.2967
7 4 3 0.9396 2.5013
7 4 4 1.2977 4.6379
7 4 5 3.1779 2.5474
7 4 6 1.2137 2.9501
7 4 7 2.8588 1.8466
7 4 8 0.5502 0.8803
7 4 9 0.9466 2.0895
7 4 10 0.0996 0.0361
7 4 11 -2.6104 0.7010
7 4 12 -0.0225 1.2836
7 4 13 -1.3562 0.3694
7 4 14 0.1840 1.3188
7 4 15 0.6622 0.0562
7 4 16 0.4020 2.1876
7 4 17 0.7740 -0.7761
7 4 18 0.1630 1.5138
7 4 19 -0.2335 0.4636
7 4 20 -0.3103 0.6095
7 4 21 0.3301 0.5796
7 4 22 -0.5017 0.6607
7 4 23 0.8210 -1.0903
7 4 24 -1.2786 1.2719
7 5 0 -0.1291 6.6304
7 5 1 -5.8629 1.9693
7 5 2 2.1679 5.2680
7 5 3 -4.5743 3.8838
7 5 4 2.1747 2.0764
7 5 5 -2.0464 1.5046
7 5 6 0.7046 -0.4009
7 5 7 -1.2665 -1.0322
7 5 8 0.9512 -0.9238
7 5 9 -0.8190 -3.5611
7 5 10 -0.2187 0.6213
7 5 11 0.2999 -2.7302
7 5 12 -1.3319 1.3329
7 5 13 -0.9447 0.1062
7 5 14 -0.4778 -0.3452
7 5 15 -0.1056 0.3872
7 5 16 0.0134 -0.7677
7 5 17 0.2632 0.1356
7 5 18 0.7664 0.2484
7 5 19 -0.2218 0.6808
7 5 20 -0.1859 1.0853
7 5 21 0.7859 0.9852
7 5 22 -1.9291 0.5314
7 5 23 1.2512 -0.4194
7 5 24 -1.9175 1.0186
7 6 0 -0.0139 10.0032
7 6 1 -0.8414 -0.3440
7 6 2 2.7490 8.3546
7 6 3 0.3997 -0.8575
7 6 4 2.5337 4.1791
7 6 5 1.7181 -0.6442
7 6 6 0.5884 1.8043
7 6 7 1.2756 -0.3844
7 6 8 -1.1753 1.9761
7 6 9 0.6865 0.4358
7 6 10 -2.4988 -0.3572
7 6 11 -0.6150 -0.1781
7 6 12 -1.2020 0.2989
7 6 13 -0.0246 -0.9508
7 6 14 -0.1473 1.2952
7 6 15 1.1038 -0.6493
7 6 16 -0.4454 1.2513
7 6 17 1.4121 -1.3756
7 6 18 -0.4383 1.4676
7 6 19 0.5703 -0.5961
7 6 20 0.2528 0.8729
7 6 21 -0.5454 0.8602
7 6 22 -0.0928 0.8194
7 6 23 -0.3039 0.6324
7 6 24 -1.0105 1.0972
7 7 0 -0.3276 6.7833
7 7 1 -2.7556 0.0695
7 7 2 1.3516 4.6574
7 7 3 -1.4825 1.6205
7 7 4 2.4239 -0.3164
7 7 5 -1.1287 1.7131
7 7 6 1.9089 -2.5230
7 7 7 0.0493 0.9380
7 7 8 2.8700 -1.3516
7 7 9 0.2905 0.9450
7 7 10 2.5372 1.0521
7 7 11 -0.6437 2.1302
7 7 12 -0.5772 2.1046
7 7 13 -1.0618 2.7930
7 7 14 -0.1902 0.3432
7 7 15 -0.3201 1.6435
7 7 16 -0.1325 -0.7603
7 7 17 0.6769 0.7573
7 7 18 -0.0981 -0.0871
7 7 19 -0.3534 0.0357
7 7 20 -0.5502 1.5122
7 7 21 -0.8175 -0.2113
7 7 22 -0.5817 1.8864
7 7 23 -0.0195 0.7137
7 8 0 0.0265 9.3281
7 8 1 1.0215 0.0061
7 8 2 2.8074 7.5410
7 8 3 -0.3003 -1.1878
7 8 4 4.2846 4.5833
7 8 5 -0.2322 -1.7505
7 8 6 1.7832 2.2920
7 8 7 0.0817 -0.3442
7 8 8 -0.3219 1.5416
7 8 9 0.7112 -0.7477
7 8 10 -0.8303 0.1798
7 8 11 1.0719 -0.2670
7 8 12 0.4197 1.2345
7 8 13 2.1823 -0.2659
7 8 14 1.0431 1.6451
7 8 15 2.0975 -0.3522
7 8 16 0.9260 0.3533
7 8 17 1.2323 -0.5647
7 8 18 0.5480 -0.3803
7 8 19 0.9829 0.0320
7 8 20 -0.3949 -0.0275
7 8 21 -0.0534 1.4525
7 8 22 -0.0684 0.5153
7 8 23 -0.6630 0.5657
7 9 0 0.4068 2.7992
7 9 1 0.2821 -0.3437
7 9 2 1.5807 2.5012
7 9 3 1.2766 -0.3709
7 9 4 1.3461 -0.4738
7 9 5 0.4766 -0.2106
7 9 6 1.9236 -1.8739
7 9 7 0.1417 0.3173
7 9 8 2.5079 0.0064
7 9 9 0.1965 0.5442
7 9 10 1.6565 2.0422
7 9 11 -0.7491 1.5254
7 9 12 0.5310 1.5564
7 9 13 -0.6158 1.9893
7 9 14 1.2181 -0.5849
7 9 15 -0.3865 0.5760
7 9 16 1.1513 -0.4300
7 9 17 0.7438 -0.0432
7 9 18 0.6520 -0.1873
7 9 19 -0.3647 0.6223
7 9 20 0.5532 0.2890
7 9 21 0.0802 0.6782
7 9 22 0.4946 1.5334
7 10 0 -0.0213 7.4363
7 10 1 2.2478 0.1813
7 10 2 1.3866 5.1075
7 10 3 0.6750 -0.2031
7 10 4 2.3474 2.1300
7 10 5 -0.8190 -1.4136
7 10 6 0.7706 0.7800
7 10 7 -0.7377 0.1176
7 10 8 -0.6817 0.1638
7 10 9 0.9507 1.3940
7 10 10 -1.0385 0.2972
7 10 11 1.7001 1.8805
7 10 12 0.7288 1.2639
7 10 13 1.5634 0.1022
7 10 14 0.7134 1.0839
7 10 15 1.1652 -0.6140
7 10 16 -0.2168 -0.5320
7 10 17 0.5580 -1.1370
7 10 18 -0.1725 -0.3976
7 10 19 -0.1430 -1.1319
7 10 20 -1.2740 0.1471
7 10 21 -0.3070 -0.2219
7 11 0 -0.0288 -0.0505
7 11 1 1.9700 -0.4628
7 11 2 0.5382 -0.0726
7 11 3 1.6936 0.0255
7 11 4 -0.4523 -1.5737
7 11 5 0.4268 0.2717
7 11 6 -0.4901 -1.7239
7 11 7 -0.7190 -0.2455
7 11 8 0.3703 -0.5934
7 11 9 0.0607 0.0412
7 11 10 0.2479 0.8132
7 11 11 0.4302 0.5260
7 11 12 -0.7073 1.1016
7 11 13 0.0822 0.9414
7 11 14 -0.5400 -0.0394
7 11 15 -1.1153 1.0348
7 11 16 0.0119 -0.0018
7 11 17 0.3854 0.3128
7 11 18 -0.4975 -0.1713
7 11 19 0.5568 0.4272
7 11 20 0.7538 -0.7355
7 11 21 -0.3251 1.1309
7 12 0 0.0059 3.1272
7 12 1 3.6211 -0.2906
7 12 2 -1.1153 1.9376
7 12 3 0.6790 -0.8026
7 12 4 0.7187 0.2376
7 12 5 -0.0099 -2.0920
7 12 6 0.1177 0.5072
7 12 7 -0.2755 -0.4208
7 12 8 -0.3198 0.3481
7 12 9 0.2750 1.1350
7 12 10 -0.1016 -0.0316
7 12 11 1.3928 1.2003
7 12 12 0.8624 -0.4790
7 12 13 0.9607 -0.1700
7 12 14 1.1688 0.3524
7 12 15 0.1583 -0.2352
7 12 16 0.3135 -0.1082
7 12 17 -0.2999 0.5797
7 12 18 -0.6508 -0.0718
7 12 19 -0.7575 -0.9270
7 12 20 -1.2788 1.0330
7 13 0 -0.3143 -2.4214
7 13 1 0.4046 -0.3836
7 13 2 0.3366 0.6889
7 13 3 0.8130 -0.1833
7 13 4 -0.4105 0.1869
7 13 5 0.3468 -0.1400
7 13 6 -0.5151 -2.0262
7 13 7 -0.9574 -0.3702
7 13 8 0.4628 -0.5589
7 13 9 0.2308 0.5683
7 13 10 -0.1875 0.2848
7 13 11 0.4035 1.3666
7 13 12 -1.6804 0.5515
7 13 13 -0.1420 1.1385
7 13 14 -2.7683 0.2608
7 13 15 -0.4660 0.0056
7 13 16 -0.9770 0.1007
7 13 17 0.8983 -0.3891
7 13 18 -0.9735 -0.0261
7 13 19 1.6354 0.3447
7 14 0 0.0147 1.4118
7 14 1 -0.2802 0.0747
7 14 2 -2.6077 0.9066
7 14 3 1.0141 -0.2208
7 14 4 1.1948 -0.3168
7 14 5 -0.4231 -2.2522
7 14 6 0.5320 1.3730
7 14 7 -0.6970 -2.0725
7 14 8 0.3263 1.4417
7 14 9 0.7041 -0.5807
7 14 10 1.4232 0.4256
7 14 11 1.3997 -0.7081
7 14 12 2.3263 -0.0570
7 14 13 1.2641 -0.0265
7 14 14 1.8903 0.7051
7 14 15 0.2726 0.8913
7 14 16 -0.0018 0.5138
7 14 17 -0.5513 1.1061
7 14 18 -0.4058 -0.9107
7 15 0 0.2843 -1.7087
7 15 1 0.6785 1.0807
7 15 2 2.2951 0.6255
7 15 3 0.7631 -1.6197
7 15 4 1.5485 0.8949
7 15 5 0.4623 -3.1330
7 15 6 -0.6085 0.5887
7 15 7 -0.3447 -0.3237
7 15 8 0.5624 1.0912
7 15 9 0.4025 0.6292
7 15 10 -0.0137 0.4583
7 15 11 0.8960 0.4927
7 15 12 -0.9403 0.3375
7 15 13 0.2497 -0.7392
7 15 14 -1.0090 -0.4891
7 15 15 0.8609 -1.2998
7 15 16 0.1097 0.1946
7 15 17 0.8727 -0.5542
7 16 0 -0.0066 -0.4713
7 16 1 -1.2110 0.2234
7 16 2 0.0314 -0.5119
7 16 3 1.1190 -0.0093
7 16 4 0.0265 -1.5927
7 16 5 -0.8454 0.1129
7 16 6 0.1452 0.1182
7 16 7 -0.1635 0.0022
7 16 8 0.8869 0.8090
7 16 9 1.0427 0.2625
7 16 10 0.1444 -0.6704
7 16 11 2.0540 0.2797
7 16 12 0.3075 -0.6641
7 16 13 1.5190 0.2684
7 16 14 -0.0111 -0.2892
7 16 15 -0.3214 0.1420
7 16 16 -0.8157 -0.7650
7 17 0 0.0058 -0.5187
7 17 1 1.7069 -0.1534
7 17 2 0.9485 -0.5755
7 17 3 0.6888 -1.5326
7 17 4 1.0694 0.8178
7 17 5 -0.9468 -0.6024
7 17 6 -0.1572 2.2310
7 17 8 0.0569 0.8355
7 17 9 -0.2480 0.8976
7 17 10 0.1185 -0.6882
7 17 11 0.5619 1.3291
7 17 12 -0.0636 -1.0957
7 17 13 0.9506 -0.6905
7 17 14 0.0658 -0.2871
7 18 0 -0.0008 -2.4572
7 18 1 3.7319 0.9083
7 18 2 -0.5646 -1.5611
7 18 3 2.6705 0.7282
7 18 4 0.1775 -0.2305
7 18 5 2.0749 0.5420
7 18 6 1.1054 0.4140
7 18 7 1.5515 0.6065
7 18 8 0.3767 0.3709
7 18 9 -0.0307 0.6655
7 18 10 -0.0335 -0.2270
7 18 11 0.9969 0.8012
7 18 12 -0.8307 -1.2695
7 18 13 1.3569 0.4293
7 19 0 -0.1906 -1.1299
7 19 1 -0.1775 -0.4762
7 19 2 0.5441 0.1825
7 19 3 1.1825 -1.1347
7 19 4 0.5414 0.6242
7 19 5 0.0226 -1.0492
7 19 6 0.2046 -1.0892
7 19 7 -1.4213 -1.0190
7 19 8 -0.3410 -0.8177
7 19 9 -1.0037 -0.0541
7 19 10 0.2129 -0.8144
7 19 11 -0.2439 0.6863
7 20 0 -0.0075 -0.4640
7 20 1 2.9632 1.0529
7 20 2 -1.1388 -0.9189
7 20 3 3.7075 1.0086
7 20 4 0.3302 -0.5777
7 20 5 1.9989 -0.5331
7 20 6 0.0765 1.0170
7 20 7 0.2411 -0.1895
7 20 8 -0.6070 1.6766
7 21 0 0.1184 -0.3201
7 21 1 0.1693 -0.0808
7 21 2 2.0836 -0.5800
7 21 3 0.8817 -1.9959
8 0 0 6.1262 -0.0788
8 0 1 0.0042 3.0856
8 0 2 4.8124 0.0049
8 0 3 0.0595 2.2308
8 0 4 1.5938 0.0730
8 0 5 0.0383 0.5448
8 0 6 0.8907 0.0036
8 0 7 -0.0304 1.4363
8 0 8 0.7299 -0.0078
8 0 9 -0.0187 2.8676
8 0 10 1.7459 0.0278
8 0 11 -0.0038 2.9744
8 0 12 2.0169 -0.0015
8 0 13 -0.0216 2.7608
8 0 14 1.7538 0.0049
8 0 15 -0.0010 3.6194
8 0 16 1.1753 0.0236
8 0 17 0.0050 0.9088
8 0 18 -0.3921 0.0377
8 0 19 0.0111 -0.8924
8 0 20 1.9373 0.0309
8 0 21 -0.0086 0.0734
8 0 22 1.4960 -0.0179
8 0 23 -0.0311 0.9486
8 0 24 0.9018 -0.0155
8 1 0 1.2751 0.1112
8 1 1 0.3347 -1.6423
8 1 2 1.3745 -2.3537
8 1 3 1.6207 -1.2779
8 1 4 0.2825 -2.5280
8 1 5 1.0907 0.1143
8 1 6 -0.7058 -1.4254
8 1 7 0.0838 0.4628
8 1 8 -0.4795 0.3399
8 1 9 0.5623 0.2320
8 1 10 -0.3018 2.9118
8 1 11 2.4531 0.1173
8 1 12 -0.0578 1.4617
8 1 13 2.6587 -0.0002
8 1 14 0.5840 0.2518
8 1 15 3.1188 -0.6541
8 1 16 -0.0141 -1.3765
8 1 17 3.7752 0.3812
8 1 18 -1.0958 -0.2473
8 1 19 1.5127 -0.3692
8 1 20 -0.2084 0.5176
8 1 21 -0.6736 -1.3688
8 1 22 0.2440 -0.4675
8 1 23 -1.7545 -0.1795
8 1 24 0.2343 -0.0385
8 2 0 6.5837 0.4350
8 2 1 -0.7763 1.2333
8 2 2 3.9724 -0.0598
8 2 3 -2.4860 0.5266
8 2 4 0.6523 -1.1160
8 2 5 -2.2427 0.0909
8 2 6 0.4923 -0.0586
8 2 7 -0.9968 0.6563
8 2 8 -0.3176 0.7276
8 2 9 1.0219 1.7372
8 2 10 1.3322 0.4508
8 2 11 1.1976 2.4304
8 2 12 2.8035 0.3692
8 2 13 0.7090 1.7854
8 2 14 1.2939 0.2289
8 2 15 -0.5257 2.6063
8 2 16 0.8283 -0.8499
8 2 17 -1.4541 2.2036
8 2 18 -0.3142 -0.1127
8 2 19 0.5133 0.5698
8 2 20 -0.2132 0.8241
8 2 21 -0.6915 -0.3828
8 2 22 0.0306 0.9451
8 2 23 -1.3045 0.2096
8 3 0 2.9643 -0.0230
8 3 1 -0.2137 -5.4557
8 3 2 2.9975 -2.0606
8 3 3 -1.0795 -2.9392
8 3 4 1.2626 -0.8351
8 3 5 -1.5746 -1.0963
8 3 6 -0.2982 -0.4983
8 3 7 -0.5226 0.3720
8 3 8 -0.2180 -0.3817
8 3 9 -0.3675 0.8128
8 3 10 0.6642 1.7562
8 3 11 0.8643 -1.4736
8 3 12 0.5130 0.7830
8 3 13 1.1198 -0.4423
8 3 14 0.2297 -0.3515
8 3 15 0.0491 -0.1635
8 3 16 -0.1229 0.2183
8 3 17 0.5414 0.9501
8 3 18 -0.7233 -0.2742
8 3 19 1.0273 0.5893
8 3 20 -0.7028 0.0359
8 3 21 -0.1861 -1.1755
8 3 22 -1.0005 1.1129
8 3 23 -1.0188 -0.6314
8 4 0 3.6316 0.3083
8 4 1 -2.5593 -1.3181
8 4 2 1.5953 -0.3102
8 4 3 -4.5714 -1.3342
8 4 4 -0.7352 -0.3410
8 4 5 -3.0403 0.3359
8 4 6 -0.1934 0.1904
8 4 7 -1.9326 1.0378
8 4 8 0.6330 0.6854
8 4 9 1.6972 0.5321
8 4 10 0.1605 0.5491
8 4 11 2.3667 1.3204
8 4 12 1.3032 -1.0072
8 4 13 -0.2688 1.4193
8 4 14 1.0130 -0.8116
8 4 15 -0.7583 2.3416
8 4 16 0.4248 -0.3888
8 4 17 -1.6355 2.3952
8 4 18 0.7181 -0.5442
8 4 19 -0.1860 0.6239
8 4 20 -0.3409 -0.8156
8 4 21 0.7973 -0.4139
8 4 22 -0.0124 0.3354
8 5 0 2.6294 -0.0678
8 5 1 -0.7061 -7.5989
8 5 2 2.3854 -0.0786
8 5 3 -1.5002 -3.5828
8 5 4 1.9092 0.4379
8 5 5 -0.9676 -1.1107
8 5 6 2.3854 1.2408
8 5 7 1.2711 -0.6418
8 5 8 1.3537 0.0322
8 5 9 2.1069 0.3172
8 5 10 1.6094 -0.3930
8 5 11 2.0084 -1.1371
8 5 12 1.5417 1.8020
8 5 13 1.0460 -0.8671
8 5 14 0.2251 1.4711
8 5 15 -0.2355 0.4035
8 5 16 -0.0785 1.7346
8 5 17 0.0585 0.6055
8 5 18 -0.3376 1.1689
8 5 19 -0.0486 1.0414
8 5 20 -0.7912 0.0122
8 5 21 -0.5691 0.1003
8 5 22 -1.3618 0.0617
8 6 0 -2.4382 -0.4564
8 6 1 -2.0508 -1.8088
8 6 2 -2.3087 -0.4273
8 6 3 -4.2414 -0.4254
8 6 4 -1.3834 -0.0012
8 6 5 -2.7064 0.6367
8 6 6 0.1754 -0.0580
8 6 7 -1.5287 0.7084
8 6 8 1.4976 -1.3975
8 6 9 -1.7019 0.1142
8 6 10 -0.0525 -1.7178
8 6 11 0.1234 -0.0206
8 6 12 -0.4265 -3.5704
8 6 13 0.3281 0.5791
8 6 14 0.6695 -3.0445
8 6 15 0.4920 2.0336
8 6 16 0.2789 -2.0279
8 6 17 0.4655 1.7760
8 6 18 0.9992 -1.7310
8 6 19 0.8693 -0.5027
8 6 20 1.5218 -1.3771
8 6 21 2.0634 -1.2493
8 6 22 1.2629 -0.6999
8 6 23 1.4779 -0.5754
8 7 0 0.0295 0.0952
8 7 1 -0.7827 -6.6158
8 7 2 0.9231 1.7485
8 7 3 -1.4132 -3.6327
8 7 4 1.1779 3.1720
8 7 5 -0.1831 -0.8601
8 7 6 2.4246 2.0998
8 7 7 0.8924 -1.3626
8 7 8 1.9396 0.8974
8 7 9 1.4531 -0.8716
8 7 10 1.2639 0.6988
8 7 11 1.2581 0.1789
8 7 12 0.0192 1.4017
8 7 13 -0.4039 -0.6022
8 7 14 -1.3802 1.3632
8 7 15 -1.6105 -0.2460
8 7 16 -0.3411 1.5448
8 7 17 -1.1193 -0.0937
8 7 18 0.0291 2.1303
8 7 19 -0.3952 0.5143
8 7 20 -0.2180 0.4849
8 7 21 -0.8546 -0.6282
8 7 22 -0.2254 -0.9005
8 8 0 -4.6160 0.1005
8 8 1 -0.9308 -2.6604
8 8 2 -4.6485 0.7321
8 8 3 -1.1586 -1.4146
8 8 4 -2.2602 0.6274
8 8 5 -0.2803 -0.3260
8 8 6 0.4450 1.0555
8 8 7 -0.8158 -1.5128
8 8 8 -0.0405 0.1553
8 8 9 -2.1371 -1.8190
8 8 10 0.1884 -0.7968
8 8 11 -0.8570 -1.3547
8 8 12 0.8095 -2.5128
8 8 13 0.1501 0.6370
8 8 14 0.8802 -1.1561
8 8 15 0.5723 1.8926
8 8 16 -0.6318 -0.2183
8 8 17 0.4228 1.2065
8 8 18 -0.1737 -1.4830
8 8 19 0.5806 -0.8017
8 8 20 1.1613 -1.6650
8 8 21 0.7606 -1.6841
8 8 22 -0.1297 -0.4434
8 9 0 -1.3539 -0.0435
8 9 1 -0.5158 -4.4384
8 9 2 -0.3288 1.6954
8 9 3 -1.9061 -2.0185
8 9 4 0.2864 3.0976
8 9 5 -0.5408 -1.9721
8 9 6 1.0015 1.5873
8 9 7 0.4282 -2.2538
8 9 8 0.3331 0.1668
8 9 9 0.0520 -1.3752
8 9 10 -0.3841 0.5432
8 9 11 -1.3288 -1.4424
8 9 12 -1.3095 0.6137
8 9 13 -2.1168 -1.7172
8 9 14 -1.4795 0.3125
8 9 15 -0.9300 -0.3515
8 9 16 0.4180 0.7691
8 9 17 -0.3086 0.6636
8 9 18 0.9599 2.7477
8 9 19 -0.3924 0.3580
8 9 20 -0.2043 0.6762
8 9 21 -0.5056 -0.5549
8 10 0 -3.6629 0.3010
8 10 1 -0.7373 -3.1003
8 10 2 -2.9050 1.4741
8 10 3 -0.1191 -1.9157
8 10 4 -1.5171 1.0812
8 10 5 0.8912 -0.3762
8 10 6 0.3176 0.4581
8 10 7 -0.2296 -1.1025
8 10 8 0.4570 -0.2416
8 10 9 -0.4237 -1.2073
8 10 10 0.2003 -0.2800
8 10 11 0.6194 -0.8484
8 10 12 0.1518 -0.4868
8 10 13 0.1341 1.1623
8 10 14 0.6763 -0.0298
8 10 15 -1.0907 1.2084
8 10 16 -0.7768 -0.0767
8 10 17 -0.5420 -0.0413
8 10 18 -0.5384 -1.0129
8 10 19 -0.2749 -0.3778
8 10 20 0.7916 -0.9339
8 10 21 -1.1199 -0.0064
8 11 0 -2.9916 -0.0318
8 11 1 0.2797 -0.4503
8 11 2 -1.2684 0.6170
8 11 3 -0.6054 -0.1586
8 11 4 0.1932 0.8662
8 11 5 0.1726 -0.9344
8 11 6 0.3113 0.7065
8 11 7 0.7227 -2.1337
8 11 8 -0.2907 -0.4609
8 11 9 0.8957 -1.6342
8 11 10 -1.3793 -0.8747
8 11 11 0.2634 -1.1189
8 11 12 -0.6985 -0.2542
8 11 13 -0.4578 -1.5358
8 11 14 0.7531 0.6801
8 11 15 -0.4794 -0.4903
8 11 16 1.4827 0.6117
8 11 17 -0.8096 1.0654
8 11 18 0.8353 1.5899
8 11 19 -0.6132 -0.2371
8 11 20 0.1197 0.9279
8 12 0 -1.4658 -0.3353
8 12 1 -0.1187 0.4113
8 12 2 -1.8624 1.0168
8 12 3 -0.8576 -1.1615
8 12 4 -1.6805 -0.5025
8 12 5 -0.2957 0.2543
8 12 6 0.5522 -1.3752
8 12 7 -0.4221 0.1232
8 12 8 0.9616 -2.7450
8 12 9 -0.9546 1.0869
8 12 10 0.5589 -3.4603
8 12 11 -0.0944 1.7418
8 12 12 -0.0208 -2.6208
8 12 13 0.9636 1.4791
8 12 14 0.1053 -1.4741
8 12 15 0.0325 0.4888
8 12 16 0.1206 -0.0706
8 12 17 0.0178 0.3247
8 12 18 -0.5317 0.0272
8 12 19 0.3258 0.5664
8 13 0 -2.4646 0.0401
8 13 1 2.1799 0.0227
8 13 2 -2.0548 -1.9972
8 13 3 0.6652 1.1513
8 13 4 -1.1180 0.1196
8 13 5 0.0040 0.8584
8 13 6 -0.2831 0.9900
8 13 7 1.3257 -1.4007
8 13 8 0.3378 0.3251
8 13 9 0.7479 -1.2722
8 13 10 -0.1397 0.6285
8 13 11 1.1609 -0.3214
8 13 12 -0.0408 -0.1544
8 13 13 0.4817 0.2087
8 13 14 0.0300 -0.5093
8 13 15 -0.5650 -0.1683
8 13 16 0.8198 -0.8710
8 13 17 -1.0719 0.6497
8 13 18 1.2318 -0.4368
8 13 19 -0.5800 0.3662
8 14 0 0.2968 0.0291
8 14 1 -1.4575 2.0557
8 14 2 -1.5204 -0.6321
8 14 3 -1.7792 -0.9058
8 14 4 -2.0566 0.7805
8 14 5 1.0904 0.8539
8 14 6 -0.4496 -0.2300
8 14 7 0.3000 -0.3206
8 14 8 -0.6731 -0.6399
8 14 9 -0.3429 0.4848
8 14 10 -0.4962 -0.5817
8 14 11 0.2403 1.9367
8 14 12 0.4489 -0.7049
8 14 13 0.8474 1.9655
8 14 14 0.6593 0.1778
8 14 15 0.5843 1.5462
8 14 16 0.1202 1.3324
8 14 17 -0.2927 0.2228
8 15 0 0.3691 -0.0179
8 15 1 1.0806 -3.4329
8 15 2 -2.1360 -0.4724
8 15 3 0.1034 1.0153
8 15 4 -0.9678 0.0584
8 15 5 0.3142 1.4025
8 15 6 0.7758 0.1079
8 15 7 1.4910 -0.4857
8 15 8 -0.2444 0.6878
8 15 9 1.5150 0.2538
8 15 10 0.2515 0.6794
8 15 11 1.9423 0.0009
8 15 12 0.0770 0.2004
8 15 13 0.7378 0.0866
8 15 14 0.1132 -0.7320
8 15 15 0.7190 -0.1169
8 15 16 0.4910 -0.9713
8 16 0 -0.4160 0.2213
8 16 1 -1.3051 0.2331
8 16 2 0.2069 -0.0420
8 16 3 -1.6728 -0.0622
8 16 4 1.1334 1.8342
8 16 5 0.2332 -0.3544
8 16 6 -0.2461 -0.5879
8 16 7 0.1726 -0.2411
8 16 8 -0.6363 -0.2537
8 16 9 0.3124 0.6415
8 16 10 -0.5411 0.4113
8 16 11 0.5971 0.3906
8 16 12 -0.5612 0.9600
8 16 13 0.6534 0.3864
8 16 14 0.0085 1.4852
8 16 15 0.1296 0.3220
8 17 0 -1.4266 -0.0064
8 17 1 -0.1281 -0.1417
8 17 2 -2.3272 0.9278
8 17 3 0.1042 -0.2406
8 17 4 -0.9727 0.4879
8 17 5 -0.7081 0.1018
8 17 6 -0.1985 -0.2886
8 17 7 -0.9683 0.2002
8 17 8 -0.3499 -0.1826
8 17 9 0.8301 0.0163
8 17 10 -0.4857 -1.1604
8 17 11 1.4798 0.4964
8 17 12 -1.2050 -0.9162
8 17 13 1.0819 0.7563
8 18 0 0.4697 -0.1821
8 18 1 0.1542 0.3214
8 18 2 -0.3872 0.3025
8 18 3 -0.6150 -0.4577
8 18 4 0.0521 0.3077
8 18 5 -1.3911 -0.9533
8 18 6 1.0955 -0.8439
8 18 7 -0.2257 0.2121
8 18 8 1.1636 -1.8275
8 18 9 0.0706 0.8150
8 18 10 0.3915 -2.4218
8 18 11 -0.6877 1.1152
8 18 12 0.0920 -0.9408
8 19 0 -2.3313 -0.0059
8 19 1 0.3142 2.1931
8 19 2 -2.8944 -2.0293
8 19 3 -0.1475 1.0417
8 19 4 -2.6669 -0.1349
8 19 5 -1.3045 -0.4279
8 19 6 -1.2786 0.0580
8 19 7 -1.1979 -1.2128
8 19 8 -0.0496 -1.0997
8 19 9 -0.9449 -1.4770
8 20 1 -1.1252 0.5453
8 20 2 -1.4063 0.0725
8 20 3 -0.9826 0.2711
8 20 4 -1.4177 0.9391
8 20 5 0.2448 0.3088
8 20 6 0.6997 0.2207
9 0 1 -0.0182 0.3099
9 0 2 1.2251 -0.1242
9 0 3 -0.0286 1.0838
9 0 4 0.0433 -0.0025
9 0 5 -0.0083 0.4688
9 0 6 -0.8549 0.0380
9 0 7 0.0200 -0.0031
9 0 8 -1.7602 -0.0380
9 0 9 0.0177 -1.4023
9 0 10 -3.0330 -0.0104
9 0 11 0.0165 -0.4461
9 0 12 -3.2951 -0.0093
9 0 13 0.0177 0.0369
9 0 14 -2.3969 -0.0044
9 0 15 -0.0055 1.7071
9 0 16 -0.4311 0.0209
9 0 17 0.0011 2.2800
9 0 18 0.2176 -0.0178
9 0 19 -0.0151 -3.1564
9 0 20 0.3677 -0.0087
9 0 21 0.0057 -2.1544
9 1 0 0.2264 -1.4678
9 1 1 -4.0387 -0.1685
9 1 2 0.6320 -2.6111
9 1 3 -1.1485 -0.0845
9 1 4 1.0927 -3.1383
9 1 5 0.9480 0.1647
9 1 6 0.2583 -2.1863
9 1 7 1.4662 0.3342
9 1 8 -0.7103 -1.7590
9 1 9 1.0514 0.5256
9 1 10 -0.8025 -1.1913
9 1 11 -0.5277 -0.1572
9 1 12 -0.9761 -0.3163
9 1 13 -0.0774 -0.4781
9 1 14 -1.0603 0.3127
9 1 15 -1.4797 -0.8882
9 1 16 0.3475 0.2119
9 1 17 1.3014 -1.5960
9 1 18 -1.5949 -0.6386
9 1 19 1.6954 -1.3990
9 1 20 -2.3082 -0.6777
9 1 21 -1.3756 -0.9538
9 2 0 -0.0534 0.7684
9 2 1 0.2267 0.4717
9 2 2 0.9315 0.9736
9 2 3 -1.0415 0.2745
9 2 4 0.0263 -0.0437
9 2 5 -1.3784 -0.7397
9 2 6 -0.4759 -1.2512
9 2 7 -1.0611 -0.2731
9 2 8 -0.6994 -1.8329
9 2 9 0.2852 -2.2948
9 2 10 -2.1088 -1.1807
9 2 11 1.7183 -1.7375
9 2 12 -2.6675 -2.2008
9 2 13 1.3382 0.0003
9 2 14 -1.3331 -2.0790
9 2 15 0.9779 0.1231
9 2 16 -0.3471 -2.7521
9 2 17 -0.4420 1.0241
9 2 18 -0.7085 -4.0176
9 2 19 -1.3436 -1.1103
9 2 20 -0.6453 0.3814
9 2 21 -0.9244 -1.7317
9 3 0 -0.4671 -0.9845
9 3 1 -2.4249 -0.6739
9 3 2 1.4913 -1.9879
9 3 3 0.7694 -0.7754
9 3 4 1.8813 -2.7979
9 3 5 1.1514 -0.0826
9 3 6 1.5372 -2.4832
9 3 7 1.2677 0.3245
9 3 8 -0.6845 -1.8433
9 3 9 2.4311 1.5388
9 3 10 -2.4571 -1.9113
9 3 11 0.5051 1.0054
9 3 12 -0.8948 -0.5525
9 3 13 0.0154 -0.9145
9 3 14 -1.3382 0.2152
9 3 15 -0.8600 -2.4723
9 3 16 -0.0674 0.0169
9 3 17 -1.6109 -3.1547
9 3 18 -1.8647 0.5214
9 3 19 0.2491 -1.5627
9 3 20 -3.4481 0.8695
9 3 21 0.8070 -1.0540
9 4 0 0.0565 3.4124
9 4 1 -0.0129 0.9005
9 4 2 0.4612 2.3357
9 4 3 -1.7035 0.6355
9 4 4 -0.0764 1.3380
9 4 5 -2.4931 -1.2421
9 4 6 -0.9456 1.2986
9 4 7 -2.3593 -0.7683
9 4 8 -0.9637 -0.7337
9 4 9 -1.1974 -0.9179
9 4 10 -0.7865 0.4488
9 4 11 0.8072 -2.2993
9 4 12 -1.9689 0.4662
9 4 13 1.1053 -1.2607
9 4 14 -1.0131 -1.6267
9 4 15 0.1277 -1.2814
9 4 16 -0.9820 -2.1260
9 4 17 -1.0279 -1.0512
9 4 18 -0.9721 -3.5278
9 4 19 -0.9315 -0.1308
9 4 20 -0.0085 -1.3999
9 5 0 0.2263 0.1060
9 5 1 -0.5387 -0.8541
9 5 2 3.8336 -0.5253
9 5 3 1.1069 -1.2094
9 5 4 3.2264 -0.9299
9 5 5 1.2150 -0.5666
9 5 6 2.1420 -1.0004
9 5 7 -0.4678 1.2163
9 5 8 1.4806 0.2190
9 5 9 0.9672 2.3129
9 5 10 -1.0394 -0.8818
9 5 11 1.8688 2.2216
9 5 12 -0.4313 -1.2620
9 5 13 -0.4682 0.7073
9 5 14 -0.3075 -0.0613
9 5 15 -1.9758 -0.4951
9 5 16 -0.2307 0.4513
9 5 17 -3.1938 -0.3573
9 5 18 -0.2945 1.8754
9 5 19 -1.9754 0.3341
9 5 20 -1.5388 1.5742
9 6 0 -0.0132 2.0865
9 6 1 0.7797 0.2841
9 6 2 -0.0929 0.7784
9 6 3 -1.3106 0.3392
9 6 4 -0.6795 -0.8945
9 6 5 -3.3420 -0.5986
9 6 6 -1.0852 0.7153
9 6 7 -3.8968 -0.6563
9 6 8 -0.4010 1.0444
9 6 9 -1.9859 0.4483
9 6 10 0.5713 0.1432
9 6 11 -1.4212 -0.2461
9 6 12 -0.6546 0.9292
9 6 13 -0.2243 -0.7872
9 6 14 -0.1194 0.2375
9 6 15 -0.1078 -1.2481
9 6 16 0.3499 -0.1511
9 6 17 0.0708 -2.2454
9 6 18 0.0248 -0.9742
9 6 19 0.0944 -1.6026
9 6 20 0.7344 -0.7097
9 7 0 0.2763 -0.1789
9 7 1 3.4468 -0.7439
9 7 2 3.9714 -0.0427
9 7 3 2.1213 -0.6102
9 7 4 3.3611 0.4661
9 7 5 -0.4891 -0.5490
9 7 6 0.8191 1.6051
9 7 7 -1.3151 1.3848
9 7 8 1.2583 1.7726
9 7 9 -0.3477 1.5273
9 7 10 0.4137 0.2182
9 7 11 0.6576 1.6835
9 7 12 -0.6621 -0.2868
9 7 13 0.0479 1.9804
9 7 14 -1.0975 0.1700
9 7 15 -0.9977 0.8723
9 7 16 -1.1763 -0.2920
9 7 17 -1.7653 1.1676
9 7 18 -0.1398 0.3364
9 7 19 -1.8268 1.6096
9 8 0 -0.0150 -2.4185
9 8 1 1.1865 -0.2656
9 8 2 -0.7036 -2.9177
9 8 3 -0.2686 -1.3753
9 8 4 -0.8663 -2.3905
9 8 5 -1.5374 -1.0739
9 8 6 -0.1569 0.6571
9 8 7 -2.4179 -0.3542
9 8 8 2.0593 1.6011
9 8 9 -1.3736 -1.2734
9 8 10 1.9678 0.6295
9 8 11 -1.5896 -1.0100
9 8 12 1.2264 0.2640
9 8 13 -0.0180 0.0969
9 8 14 0.8996 -0.4289
9 8 15 0.1228 0.6780
9 8 16 0.2233 0.2468
9 8 17 -0.7357 -1.0458
9 8 18 -1.1513 0.3746
9 8 19 -0.3857 -1.7428
9 8 20 -0.2304 0.4370
9 9 0 -0.3947 1.2427
9 9 1 6.5491 -0.2423
9 9 2 1.2648 1.7519
9 9 3 3.5879 0.3414
9 9 4 -0.4456 1.4640
9 9 5 -0.5209 0.0840
9 9 6 -1.1380 2.5236
9 9 7 -1.7236 0.2951
9 9 8 -0.7094 1.8243
9 9 9 -0.6836 -0.0298
9 9 10 -1.4417 0.5830
9 9 11 0.2791 0.3447
9 9 12 -1.1916 0.1736
9 9 13 -0.0014 0.4515
9 9 14 -1.0188 -0.5880
9 9 15 0.4597 -0.3885
9 9 16 -0.9943 -0.9942
9 9 17 1.2971 0.9665
9 9 18 -0.4517 -0.0512
9 9 19 -0.4223 2.3279
9 10 0 0.0332 -3.1969
9 10 1 0.5231 -0.2466
9 10 2 -0.7120 -2.7102
9 10 3 -0.0249 -0.0084
9 10 4 -0.8442 -0.2451
9 10 5 -0.1945 0.1458
9 10 6 -0.7337 3.1129
9 10 7 -0.7793 -0.5110
9 10 8 0.9442 3.0289
9 10 9 -0.8072 -1.3828
9 10 10 0.3622 1.7528
9 10 11 -0.7431 -2.0011
9 10 12 -0.0818 1.7973
9 10 13 -0.2279 -0.8839
9 10 14 -0.7993 1.4383
9 10 15 -0.9202 1.4425
9 10 16 -0.9819 0.0546
9 10 17 -1.4993 0.2051
9 10 18 -0.8706 -0.3817
9 11 0 0.0929 2.8174
9 11 1 3.4730 -0.1572
9 11 2 -0.4287 3.3946
9 11 3 2.3667 0.6113
9 11 4 -0.8713 2.2182
9 11 5 0.5573 1.2056
9 11 6 -1.2748 2.2667
9 11 7 -1.4135 1.1265
9 11 8 0.4568 1.2899
9 11 9 -1.2374 1.2078
9 11 10 0.7031 0.0257
9 11 11 0.2875 0.8257
9 11 12 -0.1895 -0.0832
9 11 13 0.9546 0.2837
9 11 14 0.6570 0.3676
9 11 15 1.1513 -0.3305
9 11 16 0.9747 0.5791
9 11 17 1.1946 0.6177
9 12 0 -0.0183 -2.2071
9 12 1 0.0308 1.2341
9 12 2 -1.1529 -1.0230
9 12 3 -0.5220 1.5875
9 12 4 -0.4731 -0.2342
9 12 5 -0.4524 0.7331
9 12 6 -0.8970 2.0729
9 12 7 -0.9352 0.4897
9 12 8 0.6739 3.3374
9 12 9 -0.9777 -0.6689
9 12 10 0.1067 1.2055
9 12 11 -0.2326 -0.4761
9 12 12 -0.9270 0.7344
9 12 13 0.4401 0.2814
9 12 14 -0.9780 1.2222
9 12 15 0.4633 0.1990
9 12 16 0.1855 -0.0329
9 13 0 0.2204 -0.2344
9 13 1 -1.7507 0.5372
9 13 2 1.1142 1.4909
9 13 3 1.3808 1.1678
9 13 4 0.1526 0.6879
9 13 5 0.3255 1.9449
9 13 6 -1.1073 0.7339
9 13 7 0.4810 1.2955
9 13 8 1.0085 0.6163
9 13 9 0.2457 0.6717
9 13 10 1.6754 -1.4465
9 13 11 -1.0833 0.7007
9 13 12 1.1970 -1.2281
9 13 13 -0.0450 0.8629
9 13 14 0.6681 -0.3138
9 13 15 0.2952 -0.5385
9 14 0 -0.0001 1.8503
9 14 1 -0.0613 1.5380
9 14 2 -0.5327 -0.4605
9 14 3 0.7074 0.9395
9 14 4 1.0323 -2.0725
9 14 5 0.0276 1.0918
9 14 6 -0.0178 0.5158
9 14 7 0.4563 1.7729
9 14 8 0.7120 0.5169
9 14 9 -0.8268 -0.5024
9 14 10 -0.1269 -0.1654
9 14 11 -1.2852 -0.0951
9 14 12 -0.9897 -0.6157
9 14 13 -0.2282 0.9868
9 14 14 -0.7680 -1.2513
9 15 0 -0.2336 0.4264
9 15 1 -1.3255 1.2185
9 15 2 2.1273 0.9545
9 15 3 -0.9144 0.7557
9 15 4 -0.7983 -0.2945
9 15 5 -1.1035 1.5253
9 15 6 -1.2893 -1.0677
9 15 7 0.5797 0.7816
9 15 8 -1.1433 -0.7897
9 15 9 0.0492 -1.2702
9 15 10 -2.1487 -1.0454
9 15 11 -0.6871 -0.4290
9 15 12 -0.6791 -0.7819
9 15 13 -0.7049 0.3157
9 15 14 -0.2586 -1.2647
9 16 0 0.0059 3.4718
9 16 1 0.5810 -0.5928
9 16 2 0.3396 1.4307
9 16 3 1.3771 -0.5842
9 16 4 0.8992 0.1705
9 16 5 -0.2860 1.2109
9 16 6 0.3975 0.1897
9 16 7 0.1994 0.6127
9 16 8 -1.3855 -1.1421
9 16 9 -0.8892 0.1049
9 16 10 -2.4963 -0.6106
9 16 11 -1.1745 0.2150
9 17 0 0.0143 2.4901
9 17 1 0.4774 0.4215
9 17 2 -0.5189 1.6279
9 17 3 -0.9385 -0.3855
9 17 4 -0.4829 0.7783
9 17 5 -1.5533 0.3090
9 17 6 -0.0548 -0.4045
9 17 7 -1.6057 1.1491
9 17 8 -0.8557 -0.6037
9 18 2 0.2184 0.9683
9 18 3 0.5922 -0.1530
9 18 4 0.2234 1.0920
9 18 5 -0.1930 -0.5559
10 0 0 -3.1271 0.0993
10 0 1 -0.1052 -2.0427
10 0 2 -3.8676 -0.0012
10 0 3 -0.0280 0.8286
10 0 4 -5.0566 -0.0586
10 0 5 -0.0455 1.4238
10 0 6 -4.4731 0.0084
10 0 7 -0.0278 0.0776
10 0 8 -3.8231 -0.0025
10 0 9 0.0376 -1.3859
10 0 10 -1.8450 -0.0195
10 0 11 0.0132 -1.5994
10 0 12 -1.2939 0.0029
10 0 13 0.0178 -1.8931
10 0 14 -0.1319 -0.0057
10 0 15 0.0010 -4.1438
10 0 16 -0.5270 -0.0219
10 0 17 -0.0006 0.0065
10 0 18 -3.4045 -0.0129
10 0 19 0.0236 2.9080
10 1 0 -1.7083 0.0327
10 1 1 -0.7388 0.0194
10 1 2 -1.0409 0.4456
10 1 3 -0.8609 0.1261
10 1 4 0.1478 0.9087
10 1 5 -0.2479 0.6243
10 1 6 0.7922 0.4807
10 1 7 -0.8289 1.1202
10 1 8 0.5463 0.5027
10 1 9 -0.3523 1.1708
10 1 10 -0.2025 0.4681
10 1 11 0.1404 0.9882
10 1 12 0.3947 -1.4360
10 1 13 0.7111 0.9581
10 1 14 -0.0929 -1.3251
10 1 15 -2.5642 1.3137
10 1 16 0.4135 -2.6621
10 1 17 -5.9380 2.8864
10 1 18 2.3803 -0.1928
10 1 19 -2.2124 1.2475
10 2 0 -2.2510 -0.3570
10 2 1 -0.0175 0.2493
10 2 2 -3.1277 0.8731
10 2 3 0.0851 2.2479
10 2 4 -3.7417 0.7062
10 2 5 0.3896 2.1566
10 2 6 -2.7328 -0.3259
10 2 7 0.7772 1.1073
10 2 8 -3.0221 -1.9458
10 2 9 1.4736 0.8684
10 2 10 -2.1230 -1.8061
10 2 11 0.5998 0.3093
10 2 12 -2.2394 -0.2821
10 2 13 0.3870 -0.5918
10 2 14 -0.9340 0.5535
10 2 15 -0.1065 -2.4095
10 2 16 1.5207 3.7474
10 2 17 0.6746 -1.0998
10 2 18 -0.3355 2.5212
10 3 0 -3.1491 -0.0142
10 3 1 0.0831 0.3163
10 3 2 -2.0210 -0.4467
10 3 3 1.3559 0.8571
10 3 4 -0.1677 0.3985
10 3 5 2.0019 0.8781
10 3 6 0.5434 0.3587
10 3 7 0.6000 2.2271
10 3 8 0.6149 -0.1930
10 3 9 0.0679 2.3945
10 3 10 -1.3455 0.2209
10 3 11 1.4077 1.8455
10 3 12 -1.2701 -0.7231
10 3 13 1.1804 2.9573
10 3 14 -1.1877 0.1426
10 3 15 -0.2536 2.1563
10 3 16 -0.2468 -0.4447
10 3 17 -1.4982 3.3914
10 3 18 3.1839 -1.6352
10 4 0 -1.7434 -0.2280
10 4 1 -0.5244 -0.5406
10 4 2 -2.3349 0.5967
10 4 3 0.0141 1.0715
10 4 4 -3.1432 -0.0930
10 4 5 1.1846 1.0887
10 4 6 -1.4169 -0.4771
10 4 7 0.8794 0.1648
10 4 8 -1.6746 -1.4232
10 4 9 1.3343 1.2260
10 4 10 -3.1478 -1.8575
10 4 11 0.2066 2.4530
10 4 12 -2.1287 0.3237
10 4 13 0.8827 0.6473
10 4 14 0.2318 1.6476
10 4 15 1.8153 -0.9380
10 4 16 3.2676 3.1965
10 4 17 0.5856 -2.8481
10 4 18 2.8321 1.8450
10 5 0 -3.9388 -0.0323
10 5 1 0.2904 1.4553
10 5 2 -2.0931 -1.3783
10 5 3 1.4544 2.7661
10 5 4 -0.1358 -1.5583
10 5 5 1.7585 2.4255
10 5 6 0.3638 -0.8193
10 5 7 0.6892 1.4553
10 5 8 0.2445 -1.9580
10 5 9 -1.5640 2.0455
10 5 10 -0.5333 -0.9455
10 5 11 -0.0417 1.4306
10 5 12 -1.1839 -0.7797
10 5 13 1.4497 1.1274
10 5 14 -1.2816 -1.5011
10 5 15 1.0688 -0.3961
10 5 16 -1.2588 -0.5942
10 5 17 1.0980 0.1676
10 6 0 -2.1971 0.3730
10 6 1 -1.1020 -3.4813
10 6 2 -1.9478 1.1197
10 6 3 -1.6644 -2.6247
10 6 4 -1.4074 -0.0057
10 6 5 1.2393 -1.7914
10 6 6 -0.0508 -0.9086
10 6 7 0.9705 -1.7551
10 6 8 -1.1643 -1.1765
10 6 9 -0.2627 -0.8258
10 6 10 -2.9538 -0.3202
10 6 11 0.1174 1.0658
10 6 12 -1.7165 0.1373
10 6 13 0.0888 -0.5087
10 6 14 -0.0715 1.1159
10 6 15 0.3585 -1.9210
10 6 16 2.0502 1.1610
10 7 0 -2.4848 0.0272
10 7 1 1.1929 4.1164
10 7 2 -0.7143 -0.3358
10 7 3 2.0331 4.7171
10 7 4 0.8187 -0.3714
10 7 5 0.7666 3.4866
10 7 6 1.9006 -1.2826
10 7 7 -1.7158 1.1460
10 7 8 1.1391 -0.6925
10 7 9 -3.6552 2.4329
10 7 10 1.5743 0.4032
10 7 11 -2.3749 1.1671
10 7 12 1.9587 -0.9187
10 7 13 -0.2343 -0.3464
10 7 14 0.5925 -1.8414
10 7 15 0.1730 -1.2697
10 7 16 -0.5725 -0.4800
10 8 0 -0.6161 -0.1097
10 8 1 -0.8798 -0.1134
10 8 2 -0.6153 -0.2416
10 8 3 -0.6362 -1.2155
10 8 4 1.0502 -0.5533
10 8 5 1.5924 -1.6055
10 8 6 1.4990 -0.5172
10 8 7 0.3303 -1.4590
10 8 8 -0.1214 -1.2478
10 8 9 0.0940 0.1797
10 8 10 -1.0770 -0.3816
10 8 11 0.2140 0.3438
10 8 12 -1.4086 -0.7027
10 8 14 -0.5792 -0.3169
10 8 15 0.8936 -1.3374
10 8 16 0.6843 0.1861
10 9 0 1.6639 -0.0063
10 9 1 1.4779 5.4575
10 9 2 1.3746 0.2135
10 9 3 2.0736 5.1362
10 9 4 0.0790 0.0127
10 9 5 1.1245 1.8644
10 9 6 0.3712 0.1399
10 9 7 -2.4601 0.6984
10 9 8 0.9135 1.3422
10 9 9 -3.9501 2.1048
10 9 10 2.0717 1.0929
10 9 11 -1.5919 0.8383
10 9 12 2.9428 -0.0167
10 9 13 0.1462 0.3076
10 9 14 1.8972 -2.2227
10 9 15 0.2671 -0.3920
10 9 16 0.9583 -2.7013
10 9 17 0.8335 -1.1168
10 10 0 0.5785 -0.2113
10 10 1 -0.6548 -0.2111
10 10 2 0.7043 -2.4392
10 10 3 -0.3967 -0.4698
10 10 4 0.2080 -2.5445
10 10 5 1.2878 -0.7258
10 10 6 -0.0759 -0.8397
10 10 7 0.8906 -1.9312
10 10 8 1.1319 0.3035
10 10 9 0.6617 -0.1471
10 10 10 0.2914 0.2797
10 10 11 0.7881 -0.4133
10 10 12 -0.1615 -1.0643
10 10 13 0.4512 -1.9716
10 10 14 0.6638 -1.2093
10 10 15 0.5222 -1.7116
10 10 16 -0.1423 -0.9237
10 10 17 0.4918 -0.1547
10 11 0 1.6625 -0.0052
10 11 1 0.6715 3.4233
10 11 2 0.7722 -0.5196
10 11 3 0.6397 2.3712
10 11 4 -0.7497 -1.3975
10 11 5 1.2279 1.1161
10 11 6 -1.6495 -0.9530
10 11 7 -1.1011 -1.2973
10 11 8 -0.8034 -0.2640
10 11 9 -2.3622 -0.4868
10 11 10 1.1216 -0.2130
10 11 11 -0.1457 0.6723
10 11 12 1.0887 -0.3670
10 11 13 1.0335 -0.1778
10 11 14 -0.2624 -1.8143
10 11 15 0.4201 -0.0744
10 12 0 3.2002 0.2559
10 12 1 -0.3189 -3.5883
10 12 2 1.3300 -2.3858
10 12 3 -1.4856 -2.5535
10 12 4 0.1999 -3.3782
10 12 5 0.3328 -1.5556
10 12 6 0.2126 -2.1750
10 12 7 1.1423 -2.3707
10 12 8 0.2265 1.1297
10 12 9 -0.7271 -1.4190
10 12 10 0.9107 1.5592
10 12 11 -0.1951 -2.4220
10 12 12 0.3781 -0.4384
10 12 13 -0.1081 -3.3637
10 12 14 -0.6680 -0.6703
10 13 0 2.3196 0.0146
10 13 1 0.3532 -0.1167
10 13 2 1.3339 -0.8972
10 13 3 -0.1861 0.8371
10 13 4 0.1382 0.2329
10 13 5 -0.3489 0.6431
10 13 6 -2.1321 -2.1227
10 13 7 -2.0949 -1.1050
10 13 8 -1.9042 -0.8169
10 13 9 -2.4377 0.1166
10 13 10 -0.1941 1.0478
10 13 11 -0.9913 1.0186
10 13 12 -0.8602 0.1968
10 13 13 -0.2572 0.9265
10 13 14 -2.1902 0.1970
10 14 0 4.7083 -0.0269
10 14 1 -1.2064 -3.6661
10 14 2 2.2098 -2.1175
10 14 3 -0.4741 -2.5336
10 14 4 1.9236 -3.1435
10 14 5 1.2506 -0.5863
10 14 6 1.3427 -2.3983
10 14 7 0.0478 0.0879
10 14 8 -0.0996 1.0711
10 14 9 -0.0237 0.1252
10 14 10 1.4551 1.0389
10 14 11 -0.3066 -1.4027
10 15 0 3.5856 -0.0133
10 15 1 -0.3598 -2.0627
10 15 2 1.9537 1.0723
10 15 3 -1.5330 1.0072
10 15 4 0.4012 0.9354
10 15 5 -2.2648 0.0505
10 15 6 -1.7250 -1.1592
11 0 1 -0.0044 -0.3997
11 0 2 0.1601 0.0513
11 0 3 0.0274 -0.7586
11 0 4 0.1124 -0.0011
11 0 5 -0.0014 -0.3153
11 0 6 1.4223 -0.0322
11 0 7 -0.0489 0.6568
11 0 8 1.1736 0.0202
11 0 9 -0.0056 -0.3387
11 0 10 -0.1910 0.0418
11 0 11 -0.0134 -0.5475
11 0 12 -1.0098 -0.0171
11 0 13 -0.0217 0.5198
11 0 14 -1.4679 -0.0111
11 0 15 0.0206 1.2102
11 0 16 3.5173 0.0041
11 1 0 -0.1136 2.6678
11 1 1 7.1709 -0.5774
11 1 2 -0.7535 1.5728
11 1 3 6.1225 -1.1279
11 1 4 -0.8061 0.7363
11 1 5 3.3720 -1.2206
11 1 6 -0.0399 1.8128
11 1 7 1.8276 -0.7790
11 1 8 0.5768 2.4247
11 1 9 2.3413 0.6844
11 1 10 0.3502 2.8377
11 1 11 2.7045 0.8050
11 1 12 0.6399 0.5235
11 1 13 3.0102 0.8270
11 1 14 1.2476 0.9261
11 1 15 1.1984 -0.3085
11 1 16 0.8048 1.2872
11 2 0 0.0155 0.1256
11 2 1 2.2402 0.1085
11 2 2 -1.0679 -0.1115
11 2 3 1.0827 0.0863
11 2 4 -1.6491 0.0074
11 2 5 0.5524 0.3273
11 2 6 -0.5715 -0.5283
11 2 7 -0.8022 1.1596
11 2 8 0.3482 -1.7455
11 2 9 -0.8433 0.7783
11 2 10 0.2898 -0.9188
11 2 11 -0.3565 1.1258
11 2 12 -0.3266 0.8028
11 2 13 -0.8885 0.3757
11 2 14 -1.3253 1.1059
11 2 15 0.4583 -0.2677
11 3 0 0.2649 1.8748
11 3 1 4.2372 -0.7371
11 3 2 -0.9801 1.2975
11 3 3 4.2919 -1.2485
11 3 4 -2.3268 0.7650
11 3 5 2.7826 -1.4786
11 3 6 -1.2378 2.1097
11 3 7 0.4509 -1.1085
11 3 8 -0.2516 3.2026
11 3 9 0.2433 1.1363
11 3 10 0.6035 1.6705
11 3 11 1.6180 0.4869
11 3 12 1.1858 -0.5701
11 3 13 2.3180 0.8430
11 3 14 0.1250 -0.1693
11 3 15 -1.0260 -0.1444
11 4 0 -0.0028 -0.9659
11 4 1 0.8145 0.2077
11 4 2 -1.5681 -1.9101
11 4 3 -0.1566 1.3548
11 4 4 -2.3407 -2.8724
11 4 5 0.1897 0.9609
11 4 6 -2.1611 -3.4748
11 4 7 0.2419 1.4934
11 4 8 0.5036 -3.8769
11 4 9 0.5002 2.4226
11 4 10 1.5985 -2.7994
11 4 11 0.0044 2.6542
11 4 12 0.0028 -2.2525
11 4 13 -1.0492 2.2244
11 4 14 -0.3673 -0.3294
11 4 15 1.4071 1.5095
11 5 0 -0.0860 2.8035
11 5 1 4.4228 -0.6654
11 5 2 -0.0336 2.4026
11 5 3 4.3030 -0.8726
11 5 4 -1.3526 1.4293
11 5 5 3.5133 -0.2939
11 5 6 -3.0390 1.8539
11 5 7 1.0689 -0.1748
11 5 8 -1.9231 2.3947
11 5 9 1.9699 -0.3395
11 5 10 0.2818 -0.2368
11 5 11 2.1023 -0.5981
11 5 12 1.0203 -1.0214
11 5 13 1.2368 -0.0315
11 5 14 -0.4969 -0.6060
11 6 0 -0.0277 -3.5589
11 6 1 2.4719 -0.1886
11 6 2 -1.2469 -3.3945
11 6 3 1.0780 0.0159
11 6 4 -1.3981 -4.9503
11 6 5 0.9386 0.4393
11 6 6 -0.8144 -3.9741
11 6 7 1.8948 2.4480
11 6 8 0.6141 -2.8467
11 6 9 1.2334 1.9334
11 6 10 0.7072 -2.1916
11 6 11 -0.7538 0.7731
11 6 12 -0.2737 -0.5336
11 6 13 -0.8448 2.5390
11 7 0 -0.1891 -0.2345
11 7 1 1.5999 -0.3474
11 7 2 0.3274 0.1454
11 7 3 2.2034 -0.0622
11 7 4 -0.7790 0.5835
11 7 5 0.3857 0.0896
11 7 6 -2.0027 0.6358
11 7 7 0.7002 0.1931
11 7 8 0.0982 0.2522
11 7 9 3.0762 0.1792
11 7 10 0.0187 -0.2269
11 7 11 2.9315 0.3275
11 7 12 1.0178 -0.1414
11 7 13 2.3054 -0.0920
11 8 0 0.0023 -2.6236
11 8 1 1.1218 0.3381
11 8 2 -1.9256 -3.2119
11 8 3 0.8213 -0.4188
11 8 4 -2.1523 -3.3286
11 8 5 1.3911 0.3482
11 8 6 -1.3786 -1.1709
11 8 7 0.6625 1.2376
11 8 8 0.2042 -2.9843
11 8 9 0.1683 -0.3685
11 8 10 0.4991 -2.8688
11 8 11 -0.6991 -1.1344
11 8 12 -0.1787 0.1373
11 9 0 0.2339 -1.5346
11 9 1 -4.0073 0.6247
11 9 2 1.3163 -0.8655
11 9 3 -1.8987 1.7221
11 9 4 -0.9315 -1.3961
11 9 5 -0.2692 0.5809
11 9 6 -0.5248 -0.4818
11 9 7 0.3464 -0.1813
11 9 8 0.9928 0.4280
11 9 9 -0.2554 0.4436
11 9 10 -0.5242 -0.4125
11 9 11 0.6627 0.5964
11 10 0 0.0079 -1.2679
11 10 1 -2.1176 -0.2351
11 10 2 -0.9199 -2.6660
11 10 3 -0.8006 0.3288
11 10 4 -1.3088 -3.8725
11 10 5 0.7658 1.2038
11 10 6 -2.2298 -3.0481
11 10 7 1.7167 -0.2090
11 10 8 1.0760 -3.8684
11 10 9 1.0399 0.1875
11 10 10 1.7221 -3.6050
11 10 11 -1.1763 0.6106
11 10 12 -0.2558 -1.5807
11 11 0 -0.0250 0.5650
11 11 1 -4.0564 0.8564
11 11 2 1.9334 0.5891
11 11 3 -1.9867 1.1185
11 11 4 1.8035 -1.0504
11 11 5 0.9538 1.4326
11 11 6 -0.4568 0.1628
11 11 7 1.0884 0.5249
11 11 8 -0.7331 1.0842
11 11 9 -0.8733 -1.4061
11 11 10 -0.5267 0.5419
11 11 11 -0.7093 0.2238
11 11 12 -0.3241 2.3049
11 12 0 -0.0156 -1.2624
11 12 1 -1.4744 -0.2536
11 12 2 0.4341 -1.4241
11 12 3 -0.1676 -1.2098
11 12 4 -0.0232 -3.3520
11 12 5 1.3132 0.2075
11 12 6 0.0910 -3.5287
11 12 7 4.3955 1.4773
11 12 8 1.5853 -2.1100
11 12 9 2.5851 1.4689
11 13 0 -0.1644 1.0116
11 13 1 -2.9768 0.9537
11 13 2 1.5785 0.6234
11 13 3 -0.2140 1.8948
11 13 4 1.4521 0.6062
11 13 5 -0.3228 3.2528
11 14 0 -0.0170 2.1188
11 14 1 -2.4504 -0.1981
11 15 0 0.1439 1.8099
12 0 0 -0.8920 -0.0369
12 0 1 0.0081 -2.5409
12 0 2 -0.2579 -0.0144
12 0 3 0.0415 -2.0801
12 0 4 0.9933 0.0384
12 0 5 0.0505 -2.3041
12 0 6 2.0768 0.0041
12 0 7 -0.0054 -1.4271
12 0 8 0.8325 -0.0035
12 0 9 -0.0148 -1.2830
12 0 10 -2.0639 0.0325
12 0 11 -0.0152 -1.5079
12 0 12 -2.9495 -0.0048
12 1 0 -1.2787 0.0403
12 1 1 0.2450 0.5229
12 1 2 -0.7861 0.7869
12 1 3 0.2152 -0.5383
12 1 4 -0.5240 0.5457
12 1 5 -0.8969 -1.0666
12 1 6 0.0343 -0.6514
12 1 7 -1.2172 -0.9688
12 1 8 1.5304 -1.6303
12 1 9 1.4893 -0.5157
12 1 10 0.7978 -0.9973
12 1 11 1.9632 -0.7242
12 1 12 -0.3005 -0.2842
12 2 0 -0.3283 0.2092
12 2 1 0.6811 -2.6487
12 2 2 -0.4629 0.9301
12 2 3 1.2170 -2.3553
12 2 4 0.1736 1.2698
12 2 5 0.2679 -2.4043
12 2 6 1.4458 3.0683
12 2 7 -0.7811 -3.1320
12 2 8 0.6742 1.5054
12 2 9 -1.0087 -4.3073
12 2 10 -1.3688 -1.4165
12 2 11 -0.3825 -2.8040
12 2 12 -2.8817 -1.2020
12 3 0 -1.1225 -0.0048
12 3 1 0.8365 -0.4979
12 3 2 0.0480 -0.5630
12 3 3 0.8642 -1.9387
12 3 4 0.5203 -0.5862
12 3 5 0.8029 -2.9694
12 3 6 1.4627 -0.7852
12 3 7 0.9164 -1.7552
12 3 8 3.0298 -1.1405
12 3 9 -0.8571 -0.6572
12 3 10 1.1909 -1.0903
12 3 11 -2.1058 -0.9396
12 3 12 1.0086 -1.1499
12 4 0 -0.3084 0.1647
12 4 1 0.5222 -3.2831
12 4 2 -0.8170 0.5974
12 4 3 1.1817 -2.9715
12 4 4 -1.8525 0.9130
12 4 5 0.5178 -1.4329
12 4 6 -0.1639 1.5583
12 4 7 -0.2578 -3.6546
12 4 8 1.1206 0.2491
12 4 9 -0.4712 -4.4835
12 4 10 0.4045 0.0044
12 4 11 -0.9706 -1.5889
12 5 0 -1.2458 -0.0176
12 5 1 1.0570 -1.1620
12 5 2 -0.7515 -0.7954
12 5 3 1.2322 -1.7493
12 5 4 0.7993 -0.8609
12 5 5 2.0223 -1.0471
12 5 6 1.3378 -0.2308
12 5 7 1.7337 -0.3810
12 5 8 0.1831 -1.1382
12 5 9 -0.9669 -0.5794
12 5 10 0.3275 -0.7472
12 5 11 -1.3700 -1.2234
12 6 0 1.6575 -0.2204
12 6 1 0.4742 0.2094
12 6 2 0.2492 0.9221
12 6 3 -0.2693 0.4142
12 6 4 -1.3969 2.0914
12 6 5 0.1753 0.5870
12 6 6 0.5420 1.0987
12 6 7 0.2726 -0.2441
12 6 8 0.8592 0.5105
12 6 9 -0.5753 0.2684
12 6 10 -0.3692 0.3986
12 7 0 -2.6112 0.0306
12 7 1 0.3022 -0.3625
12 7 2 -2.1326 -0.5681
12 7 3 1.4971 -0.3729
12 7 4 -1.1050 0.6178
12 7 5 2.5044 0.0961
12 7 6 -1.1781 -0.8285
12 7 7 2.0744 -0.5625
12 7 8 -1.2593 -2.2338
12 7 9 2.0170 0.4048
12 8 0 4.1164 0.0411
12 8 1 -0.5133 3.5986
12 8 2 1.2787 1.1568
12 8 3 -0.9163 3.3658
12 8 4 -0.4148 1.0786
12 8 5 0.1338 2.0638
12 8 6 0.2292 1.8229
12 8 7 -1.6523 0.3593
12 8 8 -0.4550 0.6579
12 9 0 -0.8612 -0.0111
12 9 1 0.0098 -1.8189
12 9 2 0.5288 -0.7538
12 9 3 -0.3184 0.0580
12 9 4 0.7852 -0.5576
12 9 5 1.7694 -0.6867
12 9 6 -0.0591 -1.4154
12 9 7 3.2449 -0.4779
12 10 0 1.5687 0.1513
12 10 1 -1.0240 1.8383
12 10 2 0.2373 0.8794
12 10 3 -0.9884 1.2386
12 10 4 -1.3255 0.5356
12 10 5 0.0310 2.1091
12 10 6 -2.4076 -0.1925
12 11 0 0.4596 0.0040
12 11 1 0.1310 -1.5570
12 11 2 0.4556 0.2273
12 11 3 -0.7102 0.4153
12 11 4 2.2200 -0.5635
12 12 0 0.8253 -0.1548
12 12 1 -0.2802 1.9389
12 12 2 -0.4100 0.1175
12 12 3 -0.7762 1.6062
12 13 0 0.3727 -0.0076
12 13 1 -0.4573 -0.4011
13 0 1 -0.0266 -0.4449
13 0 2 -0.5471 -0.0550
13 0 3 -0.0231 -0.3503
13 0 4 0.2030 -0.0011
13 0 5 -0.0058 -0.2244
13 0 6 1.1778 0.0239
13 0 7 0.0323 -0.3420
13 0 8 -0.2134 -0.0363
13 0 9 0.0278 1.1386
13 1 0 0.0946 2.7879
13 1 1 -4.6712 -0.0617
13 1 2 -0.1650 2.2194
13 1 3 -3.6438 -0.0550
13 1 4 0.6118 0.5468
13 1 5 -2.0532 -0.6176
13 1 6 0.2058 -1.2292
13 1 7 -1.4474 -1.0349
13 1 8 -0.2068 -1.8395
13 1 9 -0.1259 0.5439
13 2 0 -0.0555 -1.3190
13 2 1 0.5074 -0.2235
13 2 2 -0.6780 0.5348
13 2 3 -0.0634 -0.7615
13 2 4 -0.0549 2.3487
13 2 5 0.0212 -0.9432
13 2 6 0.2375 2.2335
13 2 7 -1.6351 -0.1057
13 2 8 -0.6989 2.3339
13 3 0 -0.2122 2.0805
13 3 1 -3.4025 0.0207
13 3 2 -0.8990 2.1877
13 3 3 -1.3601 0.5314
13 3 4 0.5855 0.4862
13 3 5 -0.9796 -0.8227
13 3 6 1.3038 -0.6959
13 3 7 -0.5853 -1.3888
13 3 8 0.7761 1.0485
13 4 0 0.0409 -0.7288
13 4 1 2.2977 0.8420
13 4 2 -0.2125 1.4083
13 4 3 1.2779 0.8516
13 4 4 0.9057 4.5494
13 4 5 0.1085 -0.2631
13 4 6 -0.9748 4.8254
13 4 7 -1.4474 0.0714
13 5 0 0.0941 1.7614
13 5 1 -3.7232 0.6089
13 5 2 -1.0822 2.3574
13 5 3 -0.4776 0.1115
13 5 4 -0.0121 0.3769
13 5 5 0.2884 -0.8475
13 5 6 1.4544 -0.0937
13 6 0 -0.0015 1.1625
13 6 1 4.5318 1.6950
13 6 2 0.4425 2.4490
13 6 3 3.2204 2.8018
13 6 4 0.2039 3.4154
13 6 5 -0.3511 1.0830
13 7 0 0.1289 -0.1472
13 7 1 -4.7699 0.0157
13 7 2 -0.6961 -0.9171
13 7 3 -0.7767 -1.1225
13 7 4 -0.0901 -1.2638
13 8 0 0.0012 3.4144
13 8 1 2.1222 1.4313
13 8 2 0.5856 3.4064
13 8 3 -0.0437 1.2531
13 9 0 -0.1643 -2.3044
13 9 1 -1.8499 -1.2290
13 10 0 0.0042 3.5620
14 0 1 -0.0587 -1.7116
14 0 2 2.0705 -0.0111
14 0 3 -0.0375 -0.2450
14 0 4 0.5626 -0.0235
14 1 0 -0.1735 0.0137
14 1 1 0.6094 -0.0811
14 1 2 -0.1930 -0.6782
14 1 3 0.8023 -0.7594
14 1 4 0.0103 -1.1070
14 2 0 2.1694 -0.1580
14 2 1 0.3791 -1.3155
14 2 2 1.4187 -0.5438
14 2 3 -0.5940 -0.0531
14 3 0 -0.7005 -0.0048
14 3 1 0.4218 0.9267
14 3 2 -0.4469 -0.5344
14 4 0 3.0847 -0.0902
14 4 1 0.9086 -1.2245
14 5 0 -2.2244 -0.0316
0 0 0 0.0 0.0
;
_shelx_fab_checksum              79390
_olex2_submission_special_instructions 'No special instructions were received'
_oxdiff_exptl_absorpt_empirical_details 
;
Empirical correction (ABSPACK) includes:
- Absorption correction using spherical harmonics
- Frame scaling
;
_oxdiff_exptl_absorpt_empirical_full_max 2.655
_oxdiff_exptl_absorpt_empirical_full_min 0.463
loop_
_twin_individual_id
_twin_individual_mass_fraction_refined
1 0.51(5)
2 0.49(5)

####################################################################### 
# 
# This file contains crystal structure data downloaded from the 
# Cambridge Structural Database (CSD) hosted by the Cambridge 
# Crystallographic Data Centre (CCDC).
# 
# Full information about CCDC data access policies and citation 
# guidelines are available at http://www.ccdc.cam.ac.uk/access/V1 
# 
# Audit and citation data items may have been added by the CCDC. 
# Please retain this information to preserve the provenance of 
# this file and to allow appropriate attribution of the data. 
# 
#######################################################################

data_exp_1978
_database_code_depnum_ccdc_archive 'CCDC 2330568'
loop_
_audit_author_name
_audit_author_address
'Guo Chen'
;Central South University
China
;
_audit_update_record             
;
2024-02-02 deposited with the CCDC.	2025-03-04 downloaded from the CCDC.
;
_audit_creation_date             2022-05-12
_audit_creation_method           
;
Olex2 1.3
(compiled 2020.02.04 svn.rd84adfe8 for OlexSys, GUI svn.r6032)
;
_shelx_SHELXL_version_number     2018/3
_chemical_name_common            ?
_chemical_name_systematic        ?
_chemical_formula_moiety         'C17 H15 N3 O'
_chemical_formula_sum            'C17 H15 N3 O'
_chemical_formula_weight         277.32
_chemical_melting_point          ?
loop_
_atom_type_symbol
_atom_type_description
_atom_type_scat_dispersion_real
_atom_type_scat_dispersion_imag
_atom_type_scat_source
C C 0.0181 0.0091 'International Tables Vol C Tables 4.2.6.8 and 6.1.1.4'
H H 0.0000 0.0000 'International Tables Vol C Tables 4.2.6.8 and 6.1.1.4'
N N 0.0311 0.0180 'International Tables Vol C Tables 4.2.6.8 and 6.1.1.4'
O O 0.0492 0.0322 'International Tables Vol C Tables 4.2.6.8 and 6.1.1.4'

_shelx_space_group_comment       
;
The symmetry employed for this shelxl refinement is uniquely defined
by the following loop, which should always be used as a source of
symmetry information in preference to the above space-group names.
They are only intended as comments.
;
_space_group_crystal_system      triclinic
_space_group_IT_number           2
_space_group_name_H-M_alt        'P -1'
_space_group_name_Hall           '-P 1'
loop_
_space_group_symop_operation_xyz
'x, y, z'
'-x, -y, -z'

_cell_length_a                   9.4605(5)
_cell_length_b                   9.5615(4)
_cell_length_c                   9.9418(4)
_cell_angle_alpha                116.535(4)
_cell_angle_beta                 108.263(5)
_cell_angle_gamma                100.865(4)
_cell_volume                     704.62(6)
_cell_formula_units_Z            2
_cell_measurement_reflns_used    3050
_cell_measurement_temperature    298
_cell_measurement_theta_max      72.1460
_cell_measurement_theta_min      5.3630
_shelx_estimated_absorpt_T_max   0.924
_shelx_estimated_absorpt_T_min   0.918
_exptl_absorpt_coefficient_mu    0.670
_exptl_absorpt_correction_T_max  1.00000
_exptl_absorpt_correction_T_min  0.58299
_exptl_absorpt_correction_type   multi-scan
_exptl_absorpt_process_details   
;
CrysAlisPro 1.171.40.68a (Rigaku Oxford Diffraction, 2019)
Empirical absorption correction using spherical harmonics,
 implemented in SCALE3 ABSPACK scaling algorithm.
;
_exptl_absorpt_special_details   ?
_exptl_crystal_colour            'metallic light black'
_exptl_crystal_colour_lustre     metallic
_exptl_crystal_colour_modifier   light
_exptl_crystal_colour_primary    black
_exptl_crystal_density_diffrn    1.307
_exptl_crystal_density_meas      ?
_exptl_crystal_density_method    ?
_exptl_crystal_description       trapezoid
_exptl_crystal_F_000             292
_exptl_crystal_size_max          0.13
_exptl_crystal_size_mid          0.121
_exptl_crystal_size_min          0.12
_exptl_transmission_factor_max   ?
_exptl_transmission_factor_min   ?
_diffrn_reflns_av_R_equivalents  0.0620
_diffrn_reflns_av_unetI/netI     0.0653
_diffrn_reflns_Laue_measured_fraction_full 0.978
_diffrn_reflns_Laue_measured_fraction_max 0.941
_diffrn_reflns_limit_h_max       9
_diffrn_reflns_limit_h_min       -11
_diffrn_reflns_limit_k_max       11
_diffrn_reflns_limit_k_min       -11
_diffrn_reflns_limit_l_max       12
_diffrn_reflns_limit_l_min       -12
_diffrn_reflns_number            7133
_diffrn_reflns_point_group_measured_fraction_full 0.978
_diffrn_reflns_point_group_measured_fraction_max 0.941
_diffrn_reflns_theta_full        67.684
_diffrn_reflns_theta_max         72.893
_diffrn_reflns_theta_min         5.339
_diffrn_ambient_temperature      298
_diffrn_detector                 'Hybrid Pixel Array Detector'
_diffrn_detector_area_resol_mean 10.0000
_diffrn_detector_type            HyPix
_diffrn_measured_fraction_theta_full 0.978
_diffrn_measured_fraction_theta_max 0.941
_diffrn_measurement_details      
;
List of Runs (angles in degrees, time in seconds):

  # Type    Start    End  Width  t~exp~   \w     \q     \k     \f   Frames
#--------------------------------------------------------------------------
  1  \w    -25.00  26.00   0.50    0.05    --   47.45 -19.00 -90.00  102
  2  \w     28.00  54.00   0.50    0.10    --   98.15 -57.00 -30.00   52
  3  \w     26.00  51.00   0.50    0.10    --   98.15 -57.00  30.00   50
  4  \w     35.00 105.00   0.50    0.10    --   98.15 -77.00  60.00  140
  5  \w     76.00 114.00   0.50    0.10    --   98.15-125.00  60.00   76
  6  \w     70.00 106.00   0.50    0.10    --   98.15 -99.00 -30.00   72
  7  \w     31.00 112.00   0.50    0.10    --   98.15-125.00 -30.00  162
  8  \w     33.00  73.00   0.50    0.10    --   98.15-125.00  60.00   80
  9  \w     27.00  65.00   0.50    0.10    --   98.15 -99.00 -30.00   76
 10  \w     89.00 117.00   0.50    0.10    --   98.15-125.00-180.00   56
 11  \w     70.00 105.00   0.50    0.10    --   98.15 -77.00-180.00   70
 12  \w     32.00  76.00   0.50    0.10    --   98.15-125.00-180.00   88
 13  \w     27.00  66.00   0.50    0.10    --   98.15 -77.00-180.00   78
 14  \w     88.00 162.00   0.50    0.10    --   98.15  37.00-150.00  148
 15  \w    102.00 168.00   0.50    0.10    --   98.15  91.00 -68.00  132
 16  \w     83.00 167.00   0.50    0.10    --   98.15  57.00-120.00  168
 17  \w     92.00 146.00   0.50    0.10    --   98.15 125.00 120.00  108
 18  \w     16.00  42.00   0.50    0.05    --   47.45 -37.00 150.00   52
 19  \w      2.00  43.00   0.50    0.05    --   47.45 -91.00 177.00   82
 20  \w     52.00  77.00   0.50    0.10    --   98.15 -91.00 177.00   50
 21  \w    -24.00   8.00   0.50    0.05    --   47.45 -37.00 150.00   64
 22  \w     -5.00  21.00   0.50    0.05    --  -47.45  91.00 -68.00   52
 23  \w      2.00  27.00   0.50    0.05    --  -47.45  19.00-150.00   50
 24  \w    -41.00 -16.00   0.50    0.10    --  -86.25  37.00-120.00   50
 25  \w    -63.00 -38.00   0.50    0.10    --  -86.25  57.00 -90.00   50
 26  \w    -75.00  -8.00   0.50    0.05    --  -47.45  91.00 -68.00  134
 27  \w    -42.00 -17.00   0.50    0.10    --  -86.25  37.00   0.00   50
 28  \w    -39.00 -14.00   0.50    0.10    --  -86.25  37.00  60.00   50
 29  \w    -39.00 -14.00   0.50    0.10    --  -86.25  37.00  90.00   50
 30  \w    -38.00 -13.00   0.50    0.10    --  -86.25  37.00 150.00   50
 31  \w    -41.00 -16.00   0.50    0.10    --  -86.25  37.00 120.00   50
 32  \w   -123.00 -98.00   0.50    0.10    --  -86.25 -91.00 177.00   50
 33  \w   -159.00 -83.00   0.50    0.10    --  -86.25 -99.00 150.00  152
 34  \w   -111.00 -70.00   0.50    0.05    --  -47.45-125.00  30.00   82
 35  \w   -110.00 -83.00   0.50    0.05    --  -47.45-125.00 -60.00   54
 36  \w   -100.00 -70.00   0.50    0.05    --  -47.45-125.00-120.00   60
;
_diffrn_measurement_device       'four-circle diffractometer'
_diffrn_measurement_device_type  'XtaLAB Synergy, Dualflex, HyPix'
_diffrn_measurement_method       '\w scans'
_diffrn_orient_matrix_type       
'CrysAlisPro convention (1999,Acta A55,543-557)'
_diffrn_orient_matrix_UB_11      -0.0960577000
_diffrn_orient_matrix_UB_12      -0.0257363000
_diffrn_orient_matrix_UB_13      -0.1718893000
_diffrn_orient_matrix_UB_21      -0.1405493000
_diffrn_orient_matrix_UB_22      -0.1484202000
_diffrn_orient_matrix_UB_23      -0.0415357000
_diffrn_orient_matrix_UB_31      -0.0747837000
_diffrn_orient_matrix_UB_32      0.1242701000
_diffrn_orient_matrix_UB_33      0.0803264000
_diffrn_radiation_monochromator  mirror
_diffrn_radiation_probe          x-ray
_diffrn_radiation_type           'Cu K\a'
_diffrn_radiation_wavelength     1.54184
_diffrn_source                   'micro-focus sealed X-ray tube'
_diffrn_source_type              'PhotonJet (Cu) X-ray Source'
_reflns_Friedel_coverage         0.000
_reflns_Friedel_fraction_full    .
_reflns_Friedel_fraction_max     .
_reflns_number_gt                2097
_reflns_number_total             2643
_reflns_odcompleteness_completeness 99.09
_reflns_odcompleteness_iscentric 1
_reflns_odcompleteness_theta     64.99
_reflns_special_details          
;
 Reflections were merged by SHELXL according to the crystal
 class for the calculation of statistics and refinement.
 
 _reflns_Friedel_fraction is defined as the number of unique
 Friedel pairs measured divided by the number that would be
 possible theoretically, ignoring centric projections and
 systematic absences.
;
_reflns_threshold_expression     'I > 2\s(I)'
_computing_cell_refinement       'CrysAlisPro 1.171.40.68a (Rigaku OD, 2019)'
_computing_data_collection       'CrysAlisPro 1.171.40.68a (Rigaku OD, 2019)'
_computing_data_reduction        'CrysAlisPro 1.171.40.68a (Rigaku OD, 2019)'
_computing_molecular_graphics    'Olex2 1.3 (Dolomanov et al., 2009)'
_computing_publication_material  'Olex2 1.3 (Dolomanov et al., 2009)'
_computing_structure_refinement  'SHELXL 2018/3 (Sheldrick, 2015)'
_computing_structure_solution    'SHELXT  (Sheldrick, 2015)'
_refine_diff_density_max         0.254
_refine_diff_density_min         -0.369
_refine_diff_density_rms         0.079
_refine_ls_extinction_coef       .
_refine_ls_extinction_method     none
_refine_ls_goodness_of_fit_ref   1.064
_refine_ls_hydrogen_treatment    mixed
_refine_ls_matrix_type           full
_refine_ls_number_parameters     200
_refine_ls_number_reflns         2643
_refine_ls_number_restraints     0
_refine_ls_R_factor_all          0.0770
_refine_ls_R_factor_gt           0.0644
_refine_ls_restrained_S_all      1.064
_refine_ls_shift/su_max          0.000
_refine_ls_shift/su_mean         0.000
_refine_ls_structure_factor_coef Fsqd
_refine_ls_weighting_details     
'w=1/[\s^2^(Fo^2^)+(0.1387P)^2^] where P=(Fo^2^+2Fc^2^)/3'
_refine_ls_weighting_scheme      calc
_refine_ls_wR_factor_gt          0.1808
_refine_ls_wR_factor_ref         0.1971
_refine_special_details          ?
_olex2_refinement_description    
;
1. Fixed Uiso
 At 1.2 times of:
  All C(H) groups, All N(H) groups
 At 1.5 times of:
  All C(H,H,H) groups
2.a Aromatic/amide H refined with riding coordinates:
 N2(H2), C1(H1), C2(H2A), C17(H17), C16(H16), C15(H15), C3(H3)
2.b Idealised Me refined as rotating group:
 C8(H8A,H8B,H8C), C11(H11A,H11B,H11C)
;
_atom_sites_solution_hydrogens   mixed
_atom_sites_solution_primary     dual
_atom_sites_solution_secondary   ?
loop_
_atom_site_label
_atom_site_type_symbol
_atom_site_fract_x
_atom_site_fract_y
_atom_site_fract_z
_atom_site_U_iso_or_equiv
_atom_site_adp_type
_atom_site_occupancy
_atom_site_site_symmetry_order
_atom_site_calc_flag
_atom_site_refinement_flags_posn
_atom_site_refinement_flags_adp
_atom_site_refinement_flags_occupancy
_atom_site_disorder_assembly
_atom_site_disorder_group
O1 O 0.96834(17) 0.6633(2) 0.68335(18) 0.0827(5) Uani 1 1 d . . . . .
N2 N 0.53764(17) 0.32702(17) 0.59377(16) 0.0492(4) Uani 1 1 d . . . . .
H2 H 0.487888 0.308247 0.646784 0.059 Uiso 1 1 calc R U . . .
C14 C 0.8022(2) 0.7796(2) 0.9064(2) 0.0620(5) Uani 1 1 d . . . . .
C4 C 0.3216(3) -0.0839(3) 0.1775(3) 0.0736(6) Uani 1 1 d . . . . .
C12 C 0.6597(2) 0.4738(2) 0.66083(19) 0.0462(4) Uani 1 1 d . . . . .
N1 N 0.30645(18) 0.02191(19) 0.43681(19) 0.0615(5) Uani 1 1 d . . . . .
N3 N 0.6345(2) 0.5654(2) 0.9121(2) 0.0678(5) Uani 1 1 d . . . . .
C6 C 0.5025(2) 0.2114(2) 0.4311(2) 0.0480(4) Uani 1 1 d . . . . .
C9 C 0.70709(19) 0.4546(2) 0.53562(19) 0.0468(4) Uani 1 1 d . . . . .
C13 C 0.7045(2) 0.6129(2) 0.83311(19) 0.0477(4) Uani 1 1 d . . . . .
C7 C 0.60629(19) 0.2878(2) 0.38959(19) 0.0473(4) Uani 1 1 d . . . . .
C5 C 0.3747(2) 0.0444(2) 0.3443(2) 0.0510(4) Uani 1 1 d . . . . .
C10 C 0.8417(2) 0.5789(2) 0.5538(2) 0.0553(5) Uani 1 1 d . . . . .
C1 C 0.1913(3) -0.1277(3) 0.3664(3) 0.0716(6) Uani 1 1 d . . . . .
H1 H 0.146248 -0.143674 0.431697 0.086 Uiso 1 1 calc R U . . .
C8 C 0.6195(2) 0.2072(2) 0.2276(2) 0.0638(5) Uani 1 1 d . . . . .
H8A H 0.601988 0.090502 0.187100 0.096 Uiso 1 1 calc R U . . .
H8B H 0.725098 0.265766 0.246960 0.096 Uiso 1 1 calc R U . . .
H8C H 0.539677 0.213759 0.145129 0.096 Uiso 1 1 calc R U . . .
C2 C 0.1343(3) -0.2609(3) 0.2028(3) 0.0737(6) Uani 1 1 d . . . . .
H2A H 0.052648 -0.363331 0.158325 0.088 Uiso 1 1 calc R U . . .
C17 C 0.6659(3) 0.6831(3) 1.0679(2) 0.0794(7) Uani 1 1 d . . . . .
H17 H 0.618286 0.650412 1.123604 0.095 Uiso 1 1 calc R U . . .
C16 C 0.7648(3) 0.8501(3) 1.1500(2) 0.0739(6) Uani 1 1 d . . . . .
H16 H 0.785340 0.927744 1.259474 0.089 Uiso 1 1 calc R U . . .
C15 C 0.8324(3) 0.8998(3) 1.0684(3) 0.0749(6) Uani 1 1 d . . . . .
H15 H 0.897834 1.012653 1.120263 0.090 Uiso 1 1 calc R U . . .
C3 C 0.2016(3) -0.2369(3) 0.1096(3) 0.0822(7) Uani 1 1 d . . . . .
H3 H 0.166755 -0.324242 -0.001147 0.099 Uiso 1 1 calc R U . . .
C11 C 0.8223(3) 0.6055(3) 0.4121(3) 0.0789(6) Uani 1 1 d . . . . .
H11A H 0.842523 0.722630 0.452430 0.118 Uiso 1 1 calc R U . . .
H11B H 0.714398 0.536422 0.322652 0.118 Uiso 1 1 calc R U . . .
H11C H 0.897770 0.574454 0.370678 0.118 Uiso 1 1 calc R U . . .
H4 H 0.374(3) -0.070(4) 0.116(4) 0.103(9) Uiso 1 1 d . . . . .
H14 H 0.848(3) 0.822(3) 0.845(3) 0.095(8) Uiso 1 1 d . . . . .

loop_
_atom_site_aniso_label
_atom_site_aniso_U_11
_atom_site_aniso_U_22
_atom_site_aniso_U_33
_atom_site_aniso_U_23
_atom_site_aniso_U_13
_atom_site_aniso_U_12
O1 0.0546(9) 0.0827(10) 0.0668(9) 0.0188(7) 0.0259(7) 0.0012(7)
N2 0.0529(8) 0.0438(8) 0.0407(7) 0.0177(6) 0.0222(6) 0.0112(6)
C14 0.0580(11) 0.0488(10) 0.0584(11) 0.0160(8) 0.0284(9) 0.0110(8)
C4 0.0869(15) 0.0538(11) 0.0482(10) 0.0140(8) 0.0271(10) 0.0075(10)
C12 0.0453(9) 0.0427(8) 0.0408(8) 0.0186(7) 0.0169(7) 0.0133(7)
N1 0.0558(9) 0.0518(8) 0.0524(8) 0.0168(7) 0.0228(7) 0.0067(7)
N3 0.0915(12) 0.0542(9) 0.0475(8) 0.0220(7) 0.0355(8) 0.0164(8)
C6 0.0500(9) 0.0434(8) 0.0387(8) 0.0166(7) 0.0168(7) 0.0153(7)
C9 0.0449(9) 0.0467(9) 0.0413(8) 0.0195(7) 0.0183(7) 0.0170(7)
C13 0.0469(9) 0.0463(9) 0.0390(8) 0.0184(7) 0.0161(7) 0.0152(7)
C7 0.0458(9) 0.0459(8) 0.0398(8) 0.0168(7) 0.0179(7) 0.0172(7)
C5 0.0499(9) 0.0440(9) 0.0439(8) 0.0184(7) 0.0152(7) 0.0139(7)
C10 0.0502(10) 0.0519(9) 0.0584(10) 0.0225(8) 0.0307(8) 0.0184(8)
C1 0.0650(12) 0.0575(11) 0.0676(12) 0.0245(9) 0.0277(10) 0.0047(9)
C8 0.0638(11) 0.0650(11) 0.0489(9) 0.0182(8) 0.0311(9) 0.0217(9)
C2 0.0663(12) 0.0491(10) 0.0693(12) 0.0214(9) 0.0167(10) 0.0041(9)
C17 0.1127(18) 0.0707(13) 0.0482(10) 0.0256(9) 0.0429(11) 0.0288(13)
C16 0.0833(14) 0.0681(13) 0.0419(9) 0.0130(9) 0.0225(9) 0.0282(11)
C15 0.0647(13) 0.0515(10) 0.0623(12) 0.0062(9) 0.0229(10) 0.0082(9)
C3 0.0911(16) 0.0491(11) 0.0553(11) 0.0082(9) 0.0202(11) 0.0038(11)
C11 0.0817(15) 0.0837(14) 0.0939(16) 0.0562(13) 0.0536(13) 0.0307(12)

_geom_special_details            
;
 All esds (except the esd in the dihedral angle between two l.s. planes)
 are estimated using the full covariance matrix.  The cell esds are taken
 into account individually in the estimation of esds in distances, angles
 and torsion angles; correlations between esds in cell parameters are only
 used when they are defined by crystal symmetry.  An approximate (isotropic)
 treatment of cell esds is used for estimating esds involving l.s. planes.
;
loop_
_geom_bond_atom_site_label_1
_geom_bond_atom_site_label_2
_geom_bond_distance
_geom_bond_site_symmetry_2
_geom_bond_publ_flag
O1 C10 1.219(2) . ?
N2 H2 0.8600 . ?
N2 C12 1.348(2) . ?
N2 C6 1.369(2) . ?
C14 C13 1.383(3) . ?
C14 C15 1.390(3) . ?
C14 H14 1.03(3) . ?
C4 C5 1.391(2) . ?
C4 C3 1.377(3) . ?
C4 H4 0.94(3) . ?
C12 C9 1.400(2) . ?
C12 C13 1.476(2) . ?
N1 C5 1.344(2) . ?
N1 C1 1.328(2) . ?
N3 C13 1.339(2) . ?
N3 C17 1.335(2) . ?
C6 C7 1.386(2) . ?
C6 C5 1.464(2) . ?
C9 C7 1.432(2) . ?
C9 C10 1.469(2) . ?
C7 C8 1.502(2) . ?
C10 C11 1.504(3) . ?
C1 H1 0.9300 . ?
C1 C2 1.378(3) . ?
C8 H8A 0.9600 . ?
C8 H8B 0.9600 . ?
C8 H8C 0.9600 . ?
C2 H2A 0.9300 . ?
C2 C3 1.350(3) . ?
C17 H17 0.9300 . ?
C17 C16 1.373(3) . ?
C16 H16 0.9300 . ?
C16 C15 1.359(3) . ?
C15 H15 0.9300 . ?
C3 H3 0.9300 . ?
C11 H11A 0.9600 . ?
C11 H11B 0.9600 . ?
C11 H11C 0.9600 . ?

loop_
_geom_angle_atom_site_label_1
_geom_angle_atom_site_label_2
_geom_angle_atom_site_label_3
_geom_angle
_geom_angle_site_symmetry_1
_geom_angle_site_symmetry_3
_geom_angle_publ_flag
C12 N2 H2 124.1 . . ?
C12 N2 C6 111.85(14) . . ?
C6 N2 H2 124.1 . . ?
C13 C14 C15 118.94(19) . . ?
C13 C14 H14 123.6(15) . . ?
C15 C14 H14 117.3(15) . . ?
C5 C4 H4 120.2(18) . . ?
C3 C4 C5 119.2(2) . . ?
C3 C4 H4 120.4(18) . . ?
N2 C12 C9 106.73(14) . . ?
N2 C12 C13 117.46(14) . . ?
C9 C12 C13 135.69(15) . . ?
C1 N1 C5 118.12(16) . . ?
C17 N3 C13 118.09(17) . . ?
N2 C6 C7 107.24(14) . . ?
N2 C6 C5 117.59(15) . . ?
C7 C6 C5 135.16(15) . . ?
C12 C9 C7 107.42(15) . . ?
C12 C9 C10 126.30(15) . . ?
C7 C9 C10 126.20(15) . . ?
C14 C13 C12 124.45(16) . . ?
N3 C13 C14 121.76(16) . . ?
N3 C13 C12 113.70(15) . . ?
C6 C7 C9 106.76(14) . . ?
C6 C7 C8 126.72(15) . . ?
C9 C7 C8 126.37(16) . . ?
C4 C5 C6 124.26(17) . . ?
N1 C5 C4 120.66(17) . . ?
N1 C5 C6 115.07(14) . . ?
O1 C10 C9 121.11(17) . . ?
O1 C10 C11 119.18(18) . . ?
C9 C10 C11 119.70(17) . . ?
N1 C1 H1 117.9 . . ?
N1 C1 C2 124.3(2) . . ?
C2 C1 H1 117.9 . . ?
C7 C8 H8A 109.5 . . ?
C7 C8 H8B 109.5 . . ?
C7 C8 H8C 109.5 . . ?
H8A C8 H8B 109.5 . . ?
H8A C8 H8C 109.5 . . ?
H8B C8 H8C 109.5 . . ?
C1 C2 H2A 121.3 . . ?
C3 C2 C1 117.4(2) . . ?
C3 C2 H2A 121.3 . . ?
N3 C17 H17 118.4 . . ?
N3 C17 C16 123.3(2) . . ?
C16 C17 H17 118.4 . . ?
C17 C16 H16 120.6 . . ?
C15 C16 C17 118.79(18) . . ?
C15 C16 H16 120.6 . . ?
C14 C15 H15 120.5 . . ?
C16 C15 C14 119.08(19) . . ?
C16 C15 H15 120.5 . . ?
C4 C3 H3 119.8 . . ?
C2 C3 C4 120.4(2) . . ?
C2 C3 H3 119.8 . . ?
C10 C11 H11A 109.5 . . ?
C10 C11 H11B 109.5 . . ?
C10 C11 H11C 109.5 . . ?
H11A C11 H11B 109.5 . . ?
H11A C11 H11C 109.5 . . ?
H11B C11 H11C 109.5 . . ?

loop_
_geom_torsion_atom_site_label_1
_geom_torsion_atom_site_label_2
_geom_torsion_atom_site_label_3
_geom_torsion_atom_site_label_4
_geom_torsion
_geom_torsion_site_symmetry_1
_geom_torsion_site_symmetry_2
_geom_torsion_site_symmetry_3
_geom_torsion_site_symmetry_4
_geom_torsion_publ_flag
N2 C12 C9 C7 0.03(19) . . . . ?
N2 C12 C9 C10 -176.68(16) . . . . ?
N2 C12 C13 C14 -166.17(16) . . . . ?
N2 C12 C13 N3 10.5(2) . . . . ?
N2 C6 C7 C9 0.56(18) . . . . ?
N2 C6 C7 C8 176.35(17) . . . . ?
N2 C6 C5 C4 177.68(18) . . . . ?
N2 C6 C5 N1 -1.0(2) . . . . ?
C12 N2 C6 C7 -0.6(2) . . . . ?
C12 N2 C6 C5 178.45(13) . . . . ?
C12 C9 C7 C6 -0.37(18) . . . . ?
C12 C9 C7 C8 -176.18(17) . . . . ?
C12 C9 C10 O1 38.5(3) . . . . ?
C12 C9 C10 C11 -140.22(19) . . . . ?
N1 C1 C2 C3 0.6(4) . . . . ?
N3 C17 C16 C15 1.3(4) . . . . ?
C6 N2 C12 C9 0.3(2) . . . . ?
C6 N2 C12 C13 176.94(13) . . . . ?
C9 C12 C13 C14 9.2(3) . . . . ?
C9 C12 C13 N3 -174.15(19) . . . . ?
C13 C14 C15 C16 -0.1(3) . . . . ?
C13 C12 C9 C7 -175.65(18) . . . . ?
C13 C12 C9 C10 7.6(3) . . . . ?
C13 N3 C17 C16 0.6(4) . . . . ?
C7 C6 C5 C4 -3.6(3) . . . . ?
C7 C6 C5 N1 177.72(18) . . . . ?
C7 C9 C10 O1 -137.59(19) . . . . ?
C7 C9 C10 C11 43.7(3) . . . . ?
C5 C4 C3 C2 1.2(4) . . . . ?
C5 N1 C1 C2 -1.5(3) . . . . ?
C5 C6 C7 C9 -178.21(19) . . . . ?
C5 C6 C7 C8 -2.4(3) . . . . ?
C10 C9 C7 C6 176.35(16) . . . . ?
C10 C9 C7 C8 0.5(3) . . . . ?
C1 N1 C5 C4 2.3(3) . . . . ?
C1 N1 C5 C6 -179.02(17) . . . . ?
C1 C2 C3 C4 -0.4(4) . . . . ?
C17 N3 C13 C14 -2.3(3) . . . . ?
C17 N3 C13 C12 -179.06(18) . . . . ?
C17 C16 C15 C14 -1.5(4) . . . . ?
C15 C14 C13 C12 178.47(18) . . . . ?
C15 C14 C13 N3 2.0(3) . . . . ?
C3 C4 C5 N1 -2.2(3) . . . . ?
C3 C4 C5 C6 179.25(19) . . . . ?

_shelx_res_file                  
;
TITL exp_1978_a.res in P-1
    exp_1978.res
    created by SHELXL-2018/3 at 15:04:56 on 12-May-2022
REM Old TITL exp_1978 in P-1 #2
REM SHELXT solution in P-1: R1 0.244, Rweak 0.011, Alpha 0.069
REM <I/s> 0.000 for 0 systematic absences, Orientation as input
REM Formula found by SHELXT: C19 O2
CELL 1.54184 9.460478 9.56145 9.941787 116.5345 108.2629 100.865
ZERR 2 0.000477 0.000418 0.000387 0.0042 0.0045 0.0041
LATT 1
SFAC C H N O
UNIT 34 30 6 2

L.S. 20
PLAN  1
SIZE 0.12 0.121 0.13
TEMP 24.85
CONF
BOND
list 4
MORE -1
BOND $H
fmap 2
acta
REM <olex2.extras>
REM <HklSrc "%exp_1978.hkl">
REM </olex2.extras>

WGHT    0.138700
FVAR      15.99551
O1    4    0.968344    0.663267    0.683350    11.00000    0.05455    0.08273 =
         0.06682    0.01880    0.02592    0.00124
N2    3    0.537636    0.327016    0.593772    11.00000    0.05288    0.04381 =
         0.04071    0.01768    0.02223    0.01116
AFIX  43
H2    2    0.487888    0.308247    0.646784    11.00000   -1.20000
AFIX   0
C14   1    0.802191    0.779617    0.906360    11.00000    0.05800    0.04875 =
         0.05843    0.01598    0.02844    0.01102
C4    1    0.321609   -0.083948    0.177485    11.00000    0.08690    0.05385 =
         0.04817    0.01400    0.02707    0.00750
C12   1    0.659676    0.473805    0.660831    11.00000    0.04527    0.04274 =
         0.04078    0.01861    0.01690    0.01334
N1    3    0.306454    0.021910    0.436810    11.00000    0.05579    0.05176 =
         0.05238    0.01678    0.02281    0.00666
N3    3    0.634472    0.565351    0.912069    11.00000    0.09149    0.05419 =
         0.04752    0.02197    0.03545    0.01645
C6    1    0.502457    0.211434    0.431093    11.00000    0.04999    0.04338 =
         0.03872    0.01664    0.01679    0.01534
C9    1    0.707085    0.454609    0.535618    11.00000    0.04494    0.04668 =
         0.04129    0.01950    0.01830    0.01697
C13   1    0.704460    0.612884    0.833108    11.00000    0.04691    0.04634 =
         0.03899    0.01840    0.01605    0.01521
C7    1    0.606293    0.287801    0.389586    11.00000    0.04581    0.04590 =
         0.03983    0.01679    0.01788    0.01723
C5    1    0.374675    0.044371    0.344285    11.00000    0.04992    0.04397 =
         0.04391    0.01836    0.01520    0.01390
C10   1    0.841665    0.578876    0.553834    11.00000    0.05016    0.05193 =
         0.05842    0.02249    0.03069    0.01841
C1    1    0.191339   -0.127724    0.366356    11.00000    0.06502    0.05752 =
         0.06755    0.02454    0.02771    0.00474
AFIX  43
H1    2    0.146248   -0.143674    0.431697    11.00000   -1.20000
AFIX   0
C8    1    0.619451    0.207183    0.227575    11.00000    0.06379    0.06496 =
         0.04887    0.01822    0.03113    0.02171
AFIX 137
H8A   2    0.601988    0.090502    0.187100    11.00000   -1.50000
H8B   2    0.725098    0.265766    0.246960    11.00000   -1.50000
H8C   2    0.539677    0.213759    0.145129    11.00000   -1.50000
AFIX   0
C2    1    0.134299   -0.260941    0.202758    11.00000    0.06627    0.04907 =
         0.06931    0.02142    0.01670    0.00409
AFIX  43
H2A   2    0.052648   -0.363331    0.158325    11.00000   -1.20000
AFIX   0
C17   1    0.665863    0.683128    1.067910    11.00000    0.11275    0.07073 =
         0.04816    0.02560    0.04289    0.02880
AFIX  43
H17   2    0.618286    0.650412    1.123604    11.00000   -1.20000
AFIX   0
C16   1    0.764849    0.850074    1.150004    11.00000    0.08330    0.06807 =
         0.04187    0.01304    0.02249    0.02821
AFIX  43
H16   2    0.785340    0.927744    1.259474    11.00000   -1.20000
AFIX   0
C15   1    0.832355    0.899779    1.068390    11.00000    0.06466    0.05153 =
         0.06235    0.00619    0.02288    0.00816
AFIX  43
H15   2    0.897834    1.012653    1.120263    11.00000   -1.20000
AFIX   0
C3    1    0.201615   -0.236943    0.109571    11.00000    0.09110    0.04907 =
         0.05528    0.00822    0.02021    0.00378
AFIX  43
H3    2    0.166755   -0.324242   -0.001147    11.00000   -1.20000
AFIX   0
C11   1    0.822343    0.605502    0.412087    11.00000    0.08170    0.08370 =
         0.09386    0.05619    0.05356    0.03065
AFIX 137
H11A  2    0.842523    0.722630    0.452430    11.00000   -1.50000
H11B  2    0.714398    0.536422    0.322652    11.00000   -1.50000
H11C  2    0.897770    0.574454    0.370678    11.00000   -1.50000
AFIX   0
H4    2    0.374049   -0.070057    0.115950    11.00000    0.10279
H14   2    0.847668    0.822253    0.844506    11.00000    0.09455
HKLF 4


REM  exp_1978_a.res in P-1
REM wR2 = 0.1971, GooF = S = 1.064, Restrained GooF = 1.064 for all data
REM R1 = 0.0644 for 2097 Fo > 4sig(Fo) and 0.0770 for all 2643 data
REM 200 parameters refined using 0 restraints

END

WGHT      0.1387      0.0000

REM Highest difference peak  0.254,  deepest hole -0.369,  1-sigma level  0.079
Q1    1   0.8698  0.7334  0.9462  11.00000  0.05    0.25
;
_shelx_res_checksum              27413
_olex2_submission_special_instructions 'No special instructions were received'
_oxdiff_exptl_absorpt_empirical_details 
;
Empirical correction (ABSPACK) includes:
- Absorption correction using spherical harmonics
- Frame scaling
;
_oxdiff_exptl_absorpt_empirical_full_max 2.573
_oxdiff_exptl_absorpt_empirical_full_min 0.362
